# Supplementary material for: Diversity of mosquitoes (Diptera: Culicidae) collected in different types of larvitraps in an Amazon rural settlement
Source: PLoS One. 2020 Oct 2;15(10):e0235726. doi: 10.1371/journal.pone.0235726 (PMC7531793; doi:10.1371/journal.pone.0235726)
Supplement: S1 Table — (XLSX) [file pone.0235726.s001.xlsx]

## Sheet: S1_Table
Collection date	Nº colletion	N° trap	Specie	F	M	Immature	Total	Trap	Environment	Latitude	Longitude
03 to 06/11/17	1ª	1	Trichoprosopon digitatum	0	2	0	2	plastic container	peridomicile	S01º48´23.5´´	W060º16´25.7´´
27 to 30/11/17	2ª	1	Culex urichii	1	0	0	1	plastic container	peridomicile	S01º48´23.5´´	W060º16´25.7´´
27 to 30/11/17	2ª	1	Aedes albopictus	1	0	0	1	plastic container	peridomicile	S01º48´23.5´´	W060º16´25.7´´
27 to 30/11/17	2ª	1	Culex (Melanoconion) sp.	1	0	0	1	plastic container	peridomicile	S01º48´23.5´´	W060º16´25.7´´
27 to 30/11/17	2ª	1	Limatus durhamii	5	8	0	13	plastic container	peridomicile	S01º48´23.5´´	W060º16´25.7´´
28 to 30/11/17	4ª	1	Limatus durhamii	2	1	0	3	plastic container	peridomicile	S01º48´23.5´´	W060º16´25.7´´
28 to 30/11/17	4ª	1	Culex urichii	0	0	10	10	plastic container	peridomicile	S01º48´23.5´´	W060º16´25.7´´
03 to 06/11/17	1ª	2	Toxorhynchites haemorrhoidalis	0	1	0	1	plastic container	forest edge	S01º48´23.7´´	W060º16´27.6´´
03 to 06/11/17	3ª	2	Wyeomyia aponoroma	1	0	0	1	plastic container	forest edge	S01º48´23.7´´	W060º16´27.6´´
03 to 06/11/17	3ª	2	Culex (Melanoconion) sp.	1	0	4	5	plastic container	forest edge	S01º48´23.7´´	W060º16´27.6´´
03 to 06/11/17	4ª	2	Wyeomyia aponoroma	1	0	0	1	plastic container	forest edge	S01º48´23.7´´	W060º16´27.6´´
03 to 06/11/17	1ª	3	no water in the trap					plastic container	forest	S01º48´22.2´´	W060º16´29.0´´
03 to 06/11/17	4ª	3	Culex (Melanoconion) sp.	1	1	0	2	plastic container	forest	S01º48´22.2´´	W060º16´29.0´´
03 to 06/11/17	3ª	3	Wyeomyia aponoroma	1	4	0	5	plastic container	forest	S01º48´22.2´´	W060º16´29.0´´
03 to 06/11/17	3ª	3	Culex urichii	2	3	0	5	plastic container	forest	S01º48´22.2´´	W060º16´29.0´´
03 to 06/11/17	1ª	4	Culex (Melanoconion) sp.	1	1	0	2	plastic container	peridomicile	S01º48´13.6´´	W060º16´25.2´´
03 to 06/11/17	1ª	4	Limatus durhamii	2	0	0	2	plastic container	peridomicile	S01º48´13.6´´	W060º16´25.2´´
03 to 06/11/17	1ª	4	Aedes albopictus	3	1	0	4	plastic container	peridomicile	S01º48´13.6´´	W060º16´25.2´´
03 to 06/11/17	4ª	4	Limatus flavisetosus	0	3	0	3	plastic container	peridomicile	S01º48´13.6´´	W060º16´25.2´´
03 to 06/11/17	4ª	4	Culex (Melanoconion) sp.	1	2	0	3	plastic container	peridomicile	S01º48´13.6´´	W060º16´25.2´´
03 to 06/11/17	4ª	4	Aedes albopictus	2	0	0	2	plastic container	peridomicile	S01º48´13.6´´	W060º16´25.2´´
03 to 06/11/17	4ª	4	Limatus durhamii	1	1	0	2	plastic container	peridomicile	S01º48´13.6´´	W060º16´25.2´´
27 to 30/11/17	2ª	4	Culex (Melanoconion) sp.	4	7	0	11	plastic container	peridomicile	S01º48´13.6´´	W060º16´25.2´´
27 to 30/11/17	2ª	4	Toxorhynchites haemorrhoidalis	0	1	0	1	plastic container	peridomicile	S01º48´13.6´´	W060º16´25.2´´
27 to 30/11/17	2ª	4	Limatus durhamii	19	6	0	25	plastic container	peridomicile	S01º48´13.6´´	W060º16´25.2´´
03 to 06/11/17	3ª	4	Haemagogus janthinomys	0	1	0	1	plastic container	peridomicile	S01º48´13.6´´	W060º16´25.2´´
03 to 06/11/17	1ª	5	Culex nigripalpus	1	0	0	1	plastic container	forest edge	S01º48´15.1´´	W060º16´27.4´´
03 to 06/11/17	1ª	5	Toxorhynchites haemorrhoidalis	0	0	1	1	plastic container	forest edge	S01º48´15.1´´	W060º16´27.4´´
27 to 30/11/17	2ª	5	Toxorhynchites haemorrhoidalis	1	0	0	1	plastic container	forest edge	S01º48´15.1´´	W060º16´27.4´´
03 to 06/11/17	4ª	5	negative	0	0	0	0	plastic container	forest edge	S01º48´15.1´´	W060º16´27.4´´
03 to 06/11/17	1ª	6	Toxorhynchites haemorrhoidalis	0	1	0	1	plastic container	forest	S01º49´02.3´´	W060º19´03.7´´
03 to 06/11/17	1ª	6	Culex (Melanoconion) sp.	1	1	0	2	plastic container	forest	S01º49´02.3´´	W060º19´03.7´´
27 to 30/11/17	2ª	6	Toxorhynchites haemorrhoidalis	0	0	1	1	plastic container	forest	S01º49´02.3´´	W060º19´03.7´´
03 to 06/11/17	4ª	6	negative	0	0	0	0	plastic container	forest	S01º49´02.3´´	W060º19´03.7´´
03 to 06/11/17	4ª	7	Culex nigripalpus	1	0	0	1	plastic container	peridomicile	S01º48´26.7´´	W060º16´26.1´´
03 to 06/11/17	4ª	7	Limatus durhamii	4	11	0	15	plastic container	peridomicile	S01º48´26.7´´	W060º16´26.1´´
03 to 06/11/17	1ª	7	Haemagogus janthinomys	0	1	0	1	plastic container	peridomicile	S01º48´26.7´´	W060º16´26.1´´
03 to 06/11/17	1ª	7	Toxorhynchites haemorrhoidalis	0	0	1	1	plastic container	peridomicile	S01º48´26.7´´	W060º16´26.1´´
27 to 30/11/17	2ª	7	Toxorhynchites haemorrhoidalis	0	0	1	1	plastic container	peridomicile	S01º48´26.7´´	W060º16´26.1´´
27 to 30/11/17	2ª	7	Culex (Melanoconion) sp.	3	5	1	9	plastic container	peridomicile	S01º48´26.7´´	W060º16´26.1´´
03 to 06/11/17	3ª	7	Culex (Melanoconion) sp.	2	2	0	4	plastic container	peridomicile	S01º48´26.7´´	W060º16´26.1´´
03 to 06/11/17	3ª	7	Limatus durhamii	2	3	0	5	plastic container	peridomicile	S01º48´26.7´´	W060º16´26.1´´
03 to 06/11/17	3ª	7	Sabethes tridentatus	0	1	0	1	plastic container	peridomicile	S01º48´26.7´´	W060º16´26.1´´
03 to 06/11/17	4ª	7	Culex (Melanoconion) sp.	5	5	0	10	plastic container	peridomicile	S01º48´26.7´´	W060º16´26.1´´
03 to 06/11/17	1ª	8	negative	0	0	0	0	plastic container	forest edge	S01º48´27.8´´	W060º16´27.8´´
27 to 30/11/17	2ª	8	Toxorhynchites haemorrhoidalis	0	0	1	1	plastic container	forest edge	S01º48´27.8´´	W060º16´27.8´´
27 to 30/11/17	2ª	8	Culex nigripalpus	2	0	0	2	plastic container	forest edge	S01º48´27.8´´	W060º16´27.8´´
27 to 30/11/17	2ª	8	Culex (Melanoconion) sp.	14	18	0	32	plastic container	forest edge	S01º48´27.8´´	W060º16´27.8´´
03 to 06/11/17	3ª	8	Culex (Melanoconion) sp.	2	3	0	5	plastic container	forest edge	S01º48´27.8´´	W060º16´27.8´´
03 to 06/11/17	3ª	8	Limatus durhamii	4	5	0	9	plastic container	forest edge	S01º48´27.8´´	W060º16´27.8´´
03 to 06/11/17	1ª	9	no water in the trap					plastic container	forest	S01º48´26.6´´	W060º16´29.1´´
03 to 06/11/17	4ª	9	Limatus flavisetosus	1	1	0	2	plastic container	forest	S01º48´26.6´´	W060º16´29.1´´
27 to 30/11/17	2ª	9	Culex urichii	2	4	1	7	plastic container	forest	S01º48´26.6´´	W060º16´29.1´´
27 to 30/11/17	2ª	9	Culex (Melanoconion) sp.	2	2	0	4	plastic container	forest	S01º48´26.6´´	W060º16´29.1´´
03 to 06/11/17	1ª	10	no water in the trap					plastic container	peridomicile	S01º48´37.6´´	W060º16´27.1´´
03 to 06/11/17	4ª	10	Limatus durhamii	5	9	0	14	plastic container	peridomicile	S01º48´37.6´´	W060º16´27.1´´
27 to 30/11/17	2ª	10	Toxorhynchites haemorrhoidalis	0	0	1	1	plastic container	peridomicile	S01º48´37.6´´	W060º16´27.1´´
03 to 06/11/17	3ª	10	Limatus durhamii	0	1		1	plastic container	peridomicile	S01º48´37.6´´	W060º16´27.1´´
03 to 06/11/17	3ª	10	Culex (Melanoconion) sp.	0	1	0	1	plastic container	peridomicile	S01º48´37.6´´	W060º16´27.1´´
03 to 06/11/17	1ª	11	negative	0	0	0	0	plastic container	forest edge	S01º48´37.5´´	W060º16´29.3´´
03 to 06/11/17	4ª	11	Toxorhynchites haemorrhoidalis	0	0	1	1	plastic container	forest edge	S01º48´37.5´´	W060º16´29.3´´
27 to 30/11/17	2ª	11	Culex (Melanoconion) sp.	1	2	0	3	plastic container	forest edge	S01º48´37.5´´	W060º16´29.3´´
03 to 06/11/17	4ª	12	Culex nigripalpus	9	1	0	10	plastic container	forest	S01º48´35.0´´	W060º16´30.2´´
03 to 06/11/17	4ª	12	Culex urichii	0	2	0	2	plastic container	forest	S01º48´35.0´´	W060º16´30.2´´
27 to 30/11/17	2ª	12	Culex (Melanoconion) sp.	11	8	40	59	plastic container	forest	S01º48´35.0´´	W060º16´30.2´´
27 to 30/11/17	2ª	12	Culex urichii	0	2	20	22	plastic container	forest	S01º48´35.0´´	W060º16´30.2´´
03 to 06/11/17	3ª	12	Culex (Melanoconion) sp.	1	2	0	3	plastic container	forest	S01º48´35.0´´	W060º16´30.2´´
03 to 06/11/17	4ª	13	Sabethes tridentatus	1	0	0	1	plastic container	peridomicile	S01º45´51.6´´	W060º17´08.2´´
03 to 06/11/17	4ª	13	Culex (Melanoconion) sp.	2	0	0	2	plastic container	peridomicile	S01º45´51.6´´	W060º17´08.2´´
03 to 06/11/17	4ª	13	Sabethes glaucodaemon	1	0	0	1	plastic container	peridomicile	S01º45´51.6´´	W060º17´08.2´´
27 to 30/11/17	2ª	13	Culex nigripalpus	1	0	0	1	plastic container	peridomicile	S01º45´51.6´´	W060º17´08.2´´
27 to 30/11/17	2ª	13	Culex (Melanoconion) sp.	3	8	0	11	plastic container	peridomicile	S01º45´51.6´´	W060º17´08.2´´
27 to 30/11/17	2ª	13	Toxorhynchites haemorrhoidalis	0	0	1	1	plastic container	peridomicile	S01º45´51.6´´	W060º17´08.2´´
27 to 30/11/17	2ª	13	Haemagogus janthinomys	7	3	0	10	plastic container	peridomicile	S01º45´51.6´´	W060º17´08.2´´
27 to 30/11/17	2ª	13	Culex urichii	1	1	0	2	plastic container	peridomicile	S01º45´51.6´´	W060º17´08.2´´
27 to 30/11/17	2ª	13	Limatus durhamii	2	3	0	5	plastic container	peridomicile	S01º45´51.6´´	W060º17´08.2´´
03 to 06/11/17	3ª	13	Limatus durhamii	1	2	0	3	plastic container	peridomicile	S01º45´51.6´´	W060º17´08.2´´
03 to 06/11/17	3ª	13	Sabethes tridentatus	1	0	0	1	plastic container	peridomicile	S01º45´51.6´´	W060º17´08.2´´
03 to 06/11/17	1ª	14	Culex nigripalpus	3	0	0	3	plastic container	forest edge	S01º45´50.2´´	W060º17´07.2´´
03 to 06/11/17	1ª	14	Culex (Melanoconion) sp.	13	10	0	23	plastic container	forest edge	S01º45´50.2´´	W060º17´07.2´´
03 to 06/11/17	3ª	14	Sabethes cyaneus	0	1		1	plastic container	forest edge	S01º45´50.2´´	W060º17´07.2´´
03 to 06/11/17	3ª	14	Culex urichii	3	2	0	5	plastic container	forest edge	S01º45´50.2´´	W060º17´07.2´´
03 to 06/11/17	4ª	14	negative	0	0	0	0	plastic container	forest edge	S01º45´50.2´´	W060º17´07.2´´
03 to 06/11/17	1ª	15	Culex (Melanoconion) sp.	2	0	0	2	plastic container	forest	S01º45´49.4´´	W060º17´04.5´´
03 to 06/11/17	4ª	15	Culex (Melanoconion) sp.	1	0	0	1	plastic container	forest	S01º45´49.4´´	W060º17´04.5´´
03 to 06/11/17	1ª	16	no water in the trap					plastic container	peridomicile	S01º47´33.3´´	W060º17´42.7´´
27 to 30/11/17	2ª	16	Limatus durhamii	2	0	0	2	plastic container	peridomicile	S01º47´33.3´´	W060º17´42.7´´
03 to 06/11/17	3ª	16	Aedes albopictus	10	13	0	23	plastic container	peridomicile	S01º47´33.3´´	W060º17´42.7´´
03 to 06/11/17	4ª	16	Aedes albopictus	1	6	13	20	plastic container	peridomicile	S01º47´33.3´´	W060º17´42.7´´
03 to 06/11/17	4ª	17	Sabethes tridentatus	0	1	0	1	plastic container	forest edge	S01º47´36.0´´	W060º17´42.6´´
03 to 06/11/17	4ª	17	Culex (Melanoconion) sp.	0	1	0	1	plastic container	forest edge	S01º47´36.0´´	W060º17´42.6´´
27 to 30/11/17	2ª	17	Culex (Melanoconion) sp.	1	3	0	4	plastic container	forest edge	S01º47´36.0´´	W060º17´42.6´´
03 to 06/11/17	3ª	17	Culex (Melanoconion) sp.	2	0	0	2	plastic container	forest edge	S01º47´36.0´´	W060º17´42.6´´
03 to 06/11/17	3ª	17	Limatus flavisetosus	1	1	0	2	plastic container	forest edge	S01º47´36.0´´	W060º17´42.6´´
03 to 06/11/17	1ª	18	Culex (Melanoconion) sp.	1	0	0	1	plastic container	forest	S01º47´37.2´´	W060º17´43.7´´
03 to 06/11/17	1ª	18	Toxorhynchites haemorrhoidalis	0	0	2	2	plastic container	forest	S01º47´37.2´´	W060º17´43.7´´
03 to 06/11/17	3ª	18	Limatus flavisetosus	1	0	0	1	plastic container	forest	S01º47´37.2´´	W060º17´43.7´´
03 to 06/11/17	4ª	19	Aedes albopictus	29	14	1	44	plastic container	peridomicile	S01º48´30.4´´	W060º18´46.8´´
03 to 06/11/17	1ª	19	Culex (Melanoconion) sp.	0	2	7	9	plastic container	peridomicile	S01º48´30.4´´	W060º18´46.8´´
27 to 30/11/17	2ª	19	Culex nigripalpus	17	7	0	22	plastic container	peridomicile	S01º48´30.4´´	W060º18´46.8´´
27 to 30/11/17	2ª	19	Culex (Melanoconion) sp.	0	6	0	6	plastic container	peridomicile	S01º48´30.4´´	W060º18´46.8´´
03 to 06/11/17	3ª	19	Culex nigripalpus	0	1	0	3	plastic container	peridomicile	S01º48´30.4´´	W060º18´46.8´´
03 to 06/11/17	3ª	19	Aedes albopictus	12	9	0	21	plastic container	peridomicile	S01º48´30.4´´	W060º18´46.8´´
03 to 06/11/17	3ª	19	Sabethes chloropterus	1	1	0	2	plastic container	peridomicile	S01º48´30.4´´	W060º18´46.8´´
03 to 06/11/17	3ª	19	Sabethes tridentatus	0	1	0	1	plastic container	peridomicile	S01º48´30.4´´	W060º18´46.8´´
03 to 06/11/17	4ª	19	Limatus durhamii	4	0	0	4	plastic container	peridomicile	S01º48´30.4´´	W060º18´46.8´´
03 to 06/11/17	4ª	20	Limatus durhamii	5	3	0	8	plastic container	forest edge	S01º48´06.3´´	W060º18´45.9´´
03 to 06/11/17	1ª	20	negative	0	0	0	0	plastic container	forest edge	S01º48´06.3´´	W060º18´45.9´´
27 to 30/11/17	2ª	20	Culex (Melanoconion) sp.	1	0	0	1	plastic container	forest edge	S01º48´06.3´´	W060º18´45.9´´
27 to 30/11/17	2ª	20	Sabethes glaucodaemon	2	0	0	2	plastic container	forest edge	S01º48´06.3´´	W060º18´45.9´´
03 to 06/11/17	4ª	20	Limatus flavisetosus	1	0	0	1	plastic container	forest edge	S01º48´06.3´´	W060º18´45.9´´
03 to 06/11/17	4ª	20	Culex (Melanoconion) sp.	1	0	0	1	plastic container	forest edge	S01º48´06.3´´	W060º18´45.9´´
03 to 06/11/17	1ª	21	negative	0	0	0	0	plastic container	forest	S01º48´07.7´´	W060º18´44.4´´
27 to 30/11/17	2ª	21	Culex nigripalpus	0	1	0	1	plastic container	forest	S01º48´07.7´´	W060º18´44.4´´
27 to 30/11/17	2ª	21	Culex (Melanoconion) sp.	1	0	0	1	plastic container	forest	S01º48´07.7´´	W060º18´44.4´´
27 to 30/11/17	2ª	21	Toxorhynchites haemorrhoidalis	0	0	1	1	plastic container	forest	S01º48´07.7´´	W060º18´44.4´´
27 to 30/11/17	2ª	21	Limatus flavisetosus	1	0	0	1	plastic container	forest	S01º48´07.7´´	W060º18´44.4´´
03 to 06/11/17	4ª	22	Sabethes tridentatus	2	1	0	3	plastic container	peridomicile	S01º48´37.5´´	W060º20´24.2´´
03 to 06/11/17	1ª	22	Toxorhynchites haemorrhoidalis	1	0	0	1	plastic container	peridomicile	S01º48´37.5´´	W060º20´24.2´´
03 to 06/11/17	1ª	22	Limatus durhamii	4	0	0	4	plastic container	peridomicile	S01º48´37.5´´	W060º20´24.2´´
03 to 06/11/17	3ª	22	Toxorhynchites haemorrhoidalis	0	0	1	1	plastic container	peridomicile	S01º48´37.5´´	W060º20´24.2´´
03 to 06/11/17	3ª	22	Limatus durhamii	3	2	0	5	plastic container	peridomicile	S01º48´37.5´´	W060º20´24.2´´
03 to 06/11/17	3ª	22	Limatus flavisetosus	0	1	0	1	plastic container	peridomicile	S01º48´37.5´´	W060º20´24.2´´
03 to 06/11/17	3ª	22	Sabethes tridentatus	2	0	0	2	plastic container	peridomicile	S01º48´37.5´´	W060º20´24.2´´
03 to 06/11/17	4ª	22	Limatus durhamii	0	1	0	1	plastic container	peridomicile	S01º48´37.5´´	W060º20´24.2´´
03 to 06/11/17	4ª	23	Limatus durhamii	1	0	0	1	plastic container	forest edge	S01°48´41.2´´	W060°20´24.5´´
03 to 06/11/17	1ª	23	no water in the trap					plastic container	forest edge	S01°48´41.2´´	W060°20´24.5´´
03 to 06/11/17	3ª	23	Limatus durhamii	1	0	0	1	plastic container	forest edge	S01°48´41.2´´	W060°20´24.5´´
03 to 06/11/17	4ª	23	Limatus flavisetosus	2	0	0	2	plastic container	forest edge	S01°48´41.2´´	W060°20´24.5´´
03 to 06/11/17	1ª	24	Culex nigripalpus	0	1	0	1	plastic container	forest	S01°48´42.7´´	W060°20´24.7´´
03 to 06/11/17	3ª	24	Haemagogus janthinomys	0	1	0	1	plastic container	forest	S01°48´42.7´´	W060°20´24.7´´
03 to 06/11/17	4ª	24	negative	0	0	0	0	plastic container	forest	S01°48´42.7´´	W060°20´24.7´´
03 to 06/11/17	4ª	25	Sabethes tridentatus	4	1	0	5	plastic container	peridomicile	S01º48´37.3´´	W060º20´39.4´´
03 to 06/11/17	4ª	25	Culex (Melanoconion) sp.	6	6	0	12	plastic container	peridomicile	S01º48´37.3´´	W060º20´39.4´´
03 to 06/11/17	1ª	25	Limatus durhamii	1	0	0	1	plastic container	peridomicile	S01º48´37.3´´	W060º20´39.4´´
27 to 30/11/17	2ª	25	Limatus durhamii	2	0	0	2	plastic container	peridomicile	S01º48´37.3´´	W060º20´39.4´´
27 to 30/11/17	2ª	25	Sabethes tridentatus	2	1	0	3	plastic container	peridomicile	S01º48´37.3´´	W060º20´39.4´´
27 to 30/11/17	2ª	25	Culex (Melanoconion) sp.	3	5	0	8	plastic container	peridomicile	S01º48´37.3´´	W060º20´39.4´´
03 to 06/11/17	3ª	25	Limatus durhamii	0	1	0	1	plastic container	peridomicile	S01º48´37.3´´	W060º20´39.4´´
03 to 06/11/17	3ª	25	Sabethes tridentatus	5	0	0	5	plastic container	peridomicile	S01º48´37.3´´	W060º20´39.4´´
03 to 06/11/17	3ª	25	Culex (Melanoconion) sp.	0	2	0	2	plastic container	peridomicile	S01º48´37.3´´	W060º20´39.4´´
03 to 06/11/17	4ª	26	Limatus durhamii	2	4	0	6	plastic container	forest edge	S01º48´36.1´´	W060º20´39.8´´
03 to 06/11/17	1ª	26	Culex (Melanoconion) sp.	3	0	0	3	plastic container	forest edge	S01º48´36.1´´	W060º20´39.8´´
03 to 06/11/17	3ª	26	Limatus durhamii	1	2	0	3	plastic container	forest edge	S01º48´36.1´´	W060º20´39.8´´
03 to 06/11/17	1ª	27	Culex (Melanoconion) sp.	1	1	80	82	plastic container	forest	S01º48´34.7´´	W060º20´41.8´´
27 to 30/11/17	2ª	27	Toxorhynchites haemorrhoidalis	1	0	0	1	plastic container	forest	S01º48´34.7´´	W060º20´41.8´´
27 to 30/11/17	2ª	27	Sabethes tridentatus	0	1	0	1	plastic container	forest	S01º48´34.7´´	W060º20´41.8´´
03 to 06/11/17	4ª	27	Culex (Melanoconion) sp.	0	1	0	1	plastic container	forest	S01º48´34.7´´	W060º20´41.8´´
03 to 06/11/17	1ª	28	Culex nigripalpus	0	1	0	1	plastic container	peridomicile	S01º48´15.0´´	W060º21´20.4´´
03 to 06/11/17	1ª	28	Trichoprosopon digitatum	1	0	0	1	plastic container	peridomicile	S01º48´15.0´´	W060º21´20.4´´
27 to 30/11/17	2ª	28	Toxorhynchites haemorrhoidalis	1	0	0	1	plastic container	peridomicile	S01º48´15.0´´	W060º21´20.4´´
27 to 30/11/17	2ª	28	Trichoprosopon digitatum	8	20	0	28	plastic container	peridomicile	S01º48´15.0´´	W060º21´20.4´´
03 to 06/11/17	3ª	28	Limatus durhamii	6	4	0	10	plastic container	peridomicile	S01º48´15.0´´	W060º21´20.4´´
03 to 06/11/17	4ª	28	Sabethes tridentatus	1	0	0	1	plastic container	peridomicile	S01º48´15.0´´	W060º21´20.4´´
03 to 06/11/17	4ª	29	Limatus durhamii	1	2	0	3	plastic container	forest edge	S01º48´14.0´´	W060º21´18.6´´
03 to 06/11/17	1ª	29	Culex (Melanoconion) sp.	3	1	0	4	plastic container	forest edge	S01º48´14.0´´	W060º21´18.6´´
27 to 30/11/17	2ª	29	Sabethes cyaneus	0	2	0	2	plastic container	forest edge	S01º48´14.0´´	W060º21´18.6´´
27 to 30/11/17	2ª	29	Culex (Melanoconion) sp.	7	2	0	9	plastic container	forest edge	S01º48´14.0´´	W060º21´18.6´´
03 to 06/11/17	3ª	29	Sabethes tridentatus	1	1	0	2	plastic container	forest edge	S01º48´14.0´´	W060º21´18.6´´
03 to 06/11/17	4ª	30	Culex (Melanoconion) sp.	1	0	12	13	plastic container	forest	S01º48´12.4´´	W060º21´18.3´´
03 to 06/11/17	4ª	30	Culex urichii	1	3	1	5	plastic container	forest	S01º48´12.4´´	W060º21´18.3´´
03 to 06/11/17	1ª	30	Toxorhynchites haemorrhoidalis	1	0	0	1	plastic container	forest	S01º48´12.4´´	W060º21´18.3´´
27 to 30/11/17	2ª	30	Limatus durhamii	1	0	0	1	plastic container	forest	S01º48´12.4´´	W060º21´18.3´´
27 to 30/11/17	2ª	30	Toxorhynchites haemorrhoidalis	1	0	0	1	plastic container	forest	S01º48´12.4´´	W060º21´18.3´´
03 to 06/11/17	3ª	30	Toxorhynchites haemorrhoidalis	0	0	1	1	plastic container	forest	S01º48´12.4´´	W060º21´18.3´´
03 to 06/11/17	4ª	31	Sabethes tridentatus	0	1	0	1	plastic container	peridomicile	S01°47´18.2´´	W060°21´31.6´´
03 to 06/11/17	1ª	31	Culex (Melanoconion) sp.	1	1	0	2	plastic container	peridomicile	S01°47´18.2´´	W060°21´31.6´´
03 to 06/11/17	4ª	31	Limatus durhamii	2	0	0	2	plastic container	peridomicile	S01°47´18.2´´	W060°21´31.6´´
03 to 06/11/17	3ª	32	Sabethes chloropterus	0	1	0	1	plastic container	forest edge	S01°47´19.4´´	W060°21´32.5´´
03 to 06/11/17	3ª	32	Toxorhynchites haemorrhoidalis	0	0	1	1	plastic container	forest edge	S01°47´19.4´´	W060°21´32.5´´
27 to 30/11/17	2ª	32	Culex nigripalpus	0	1	0	1	plastic container	forest edge	S01°47´19.4´´	W060°21´32.5´´
27 to 30/11/17	2ª	32	Culex (Melanoconion) sp.	1	1	0	2	plastic container	forest edge	S01°47´19.4´´	W060°21´32.5´´
27 to 30/11/17	2ª	32	Culex urichii	17	15	0	32	plastic container	forest edge	S01°47´19.4´´	W060°21´32.5´´
03 to 06/11/17	1ª	32	Culex (Melanoconion) sp.	0	4	0	4	plastic container	forest edge	S01°47´19.4´´	W060°21´32.5´´
03 to 06/11/17	3ª	32	Culex (Melanoconion) sp.	1	2	0	3	plastic container	forest edge	S01°47´19.4´´	W060°21´32.5´´
03 to 06/11/17	4ª	33	Culex (Melanoconion) sp.	0	2	0	2	plastic container	forest	S01°47´22.7´´	W060°21´34.0´´
03 to 06/11/17	4ª	33	Culex urichii	1	0	0	1	plastic container	forest	S01°47´22.7´´	W060°21´34.0´´
03 to 06/11/17	1ª	33	negative	0	0	0	0	plastic container	forest	S01°47´22.7´´	W060°21´34.0´´
27 to 30/11/17	2ª	33	Culex (Melanoconion) sp.	0	3	0	3	plastic container	forest	S01°47´22.7´´	W060°21´34.0´´
03 to 06/11/17	3ª	33	Limatus flavisetosus	7	2	0	9	plastic container	forest	S01°47´22.7´´	W060°21´34.0´´
03 to 06/11/17	4ª	34	Sabethes tridentatus	7	2	0	9	plastic container	peridomicile	S01°47´17.4´´	W060°21´53.3´´
03 to 06/11/17	1ª	34	Sabethes tridentatus	7	1	0	8	plastic container	peridomicile	S01°47´17.4´´	W060°21´53.3´´
27 to 30/11/17	2ª	34	Sabethes tridentatus	0	1	0	1	plastic container	peridomicile	S01°47´17.4´´	W060°21´53.3´´
03 to 06/11/17	1ª	35	no water in the trap					plastic container	forest edge	S01°47´12.8´´	W060°21´52.9´´
03 to 06/11/17	4ª	36	Limatus flavisetosus	0	2	0	2	plastic container	forest	S01°47´09.6´´	W060°21´51.9´´
03 to 06/11/17	1ª	36	negative	0	0	0	0	plastic container	forest	S01°47´09.6´´	W060°21´51.9´´
03 to 06/11/17	4ª	37	Sabethes tridentatus	2	7	0	9	plastic container	peridomicile	S01°46´36.3´´	W060°19´22.5´´
03 to 06/11/17	1ª	37	Toxorhynchites haemorrhoidalis	4	1	0	5	plastic container	peridomicile	S01°46´36.3´´	W060°19´22.5´´
03 to 06/11/17	3ª	37	Limatus durhamii	2	0	0	2	plastic container	peridomicile	S01°46´36.3´´	W060°19´22.5´´
03 to 06/11/17	3ª	37	Culex (Melanoconion) sp.	5	2	0	7	plastic container	peridomicile	S01°46´36.3´´	W060°19´22.5´´
03 to 06/11/17	3ª	37	Sabethes tridentatus	1	2	0	3	plastic container	peridomicile	S01°46´36.3´´	W060°19´22.5´´
03 to 06/11/17	4ª	37	Limatus durhamii	1	2	0	3	plastic container	peridomicile	S01°46´36.3´´	W060°19´22.5´´
03 to 06/11/17	4ª	38	Culex urichii	1	0	0	1	plastic container	forest edge	S01°46´34.2´´	W060°19´23.4´´
03 to 06/11/17	4ª	38	Limatus flavisetosus	2	1	0	3	plastic container	forest edge	S01°46´34.2´´	W060°19´23.4´´
03 to 06/11/17	1ª	38	Sabethes tridentatus	5	0	0	5	plastic container	forest edge	S01°46´34.2´´	W060°19´23.4´´
03 to 06/11/17	1ª	38	Trichoprosopon digitatum	0	1	0	1	plastic container	forest edge	S01°46´34.2´´	W060°19´23.4´´
03 to 06/11/17	3ª	38	Haemagogus janthinomys	1	3	0	4	plastic container	forest edge	S01°46´34.2´´	W060°19´23.4´´
03 to 06/11/17	4ª	38	Limatus durhamii	2	0	0	2	plastic container	forest edge	S01°46´34.2´´	W060°19´23.4´´
03 to 06/11/17	1ª	39	Sabethes tridentatus	1	2	0	3	plastic container	forest	S01°46´32.9´´	W060°19´24.4´´
27 to 30/11/17	2ª	39	Sabethes albiprivus	3	2	0	5	plastic container	forest	S01°46´32.9´´	W060°19´24.4´´
03 to 06/11/17	4ª	39	Sabethes tridentatus	1	0	0	1	plastic container	forest	S01°46´32.9´´	W060°19´24.4´´
03 to 06/11/17	3ª	39	Limatus durhamii	1	0	0	1	plastic container	forest	S01°46´32.9´´	W060°19´24.4´´
03 to 06/11/17	4ª	40	Culex (Melanoconion) sp.	4	1	0	5	plastic container	peridomicile	S01°47´06.1´´	W060°19´15.9´´
03 to 06/11/17	1ª	40	Toxorhynchites haemorrhoidalis	1	0	0	1	plastic container	peridomicile	S01°47´06.1´´	W060°19´15.9´´
03 to 06/11/17	1ª	41	Trichoprosopon digitatum	1	1	4	6	plastic container	forest edge	S01°47´07.5´´	W060°19´14.8´´
27 to 30/11/17	2ª	41	Limatus durhamii	25	1	0	26	plastic container	forest edge	S01°47´07.5´´	W060°19´14.8´´
03 to 06/11/17	3ª	41	Limatus durhamii	0	2	0	2	plastic container	forest edge	S01°47´07.5´´	W060°19´14.8´´
03 to 06/11/17	4ª	41	Sabethes chloropterus	0	1	0	1	plastic container	forest edge	S01°47´07.5´´	W060°19´14.8´´
03 to 06/11/17	4ª	41	Culex urichii	2	0	0	2	plastic container	forest edge	S01°47´07.5´´	W060°19´14.8´´
03 to 06/11/17	4ª	42	Culex urichii	0	1	0	1	plastic container	forest	S01°47´09.1´´	W060°19´13.6´´
03 to 06/11/17	1ª	42	Culex (Melanoconion) sp.	2	4	0	6	plastic container	forest	S01°47´09.1´´	W060°19´13.6´´
03 to 06/11/17	3ª	42	Culex (Melanoconion) sp.	2	0	0	2	plastic container	forest	S01°47´09.1´´	W060°19´13.6´´
03 to 06/11/17	3ª	42	Culex urichii	1	0	0	1	plastic container	forest	S01°47´09.1´´	W060°19´13.6´´
03 to 06/11/17	3ª	42	Limatus flavisetosus	2	0	0	2	plastic container	forest	S01°47´09.1´´	W060°19´13.6´´
03 to 06/11/17	4ª	43	Limatus durhamii	13	9	0	22	plastic container	peridomicile	S01°48´15.9´´	W060°19´06.3´´
03 to 06/11/17	4ª	43	Culex (Melanoconion) sp.	0	2	0	2	plastic container	peridomicile	S01°48´15.9´´	W060°19´06.3´´
03 to 06/11/17	4ª	43	Aedes albopictus	1	2	0	3	plastic container	peridomicile	S01°48´15.9´´	W060°19´06.3´´
03 to 06/11/17	1ª	43	Toxorhynchites haemorrhoidalis	0	1	0	1	plastic container	peridomicile	S01°48´15.9´´	W060°19´06.3´´
27 to 30/11/17	2ª	43	Toxorhynchites haemorrhoidalis	0	0	1	1	plastic container	peridomicile	S01°48´15.9´´	W060°19´06.3´´
03 to 06/11/17	3ª	43	Aedes albopictus	1	0	0	1	plastic container	peridomicile	S01°48´15.9´´	W060°19´06.3´´
03 to 06/11/17	3ª	43	Sabethes chloropterus	0	1	0	1	plastic container	peridomicile	S01°48´15.9´´	W060°19´06.3´´
03 to 06/11/17	4ª	44	Sabethes cyaneus	0	1	0	1	plastic container	forest edge	S01°48´16.4´´	W060°19´08.7´´
03 to 06/11/17	1ª	44	Culex quinquefasciatus	1	0	0	1	plastic container	forest edge	S01°48´16.4´´	W060°19´08.7´´
03 to 06/11/17	1ª	44	Culex nigripalpus	0	2	0	2	plastic container	forest edge	S01°48´16.4´´	W060°19´08.7´´
03 to 06/11/17	4ª	45	Limatus durhamii	1	0	0	1	plastic container	forest	S01°48´17.4´´	W060°19´09.6´´
03 to 06/11/17	1ª	45	negative	0	0	0	0	plastic container	forest	S01°48´17.4´´	W060°19´09.6´´
27 to 30/11/17	2ª	45	Sabethes tridentatus	1	0	0	1	plastic container	forest	S01°48´17.4´´	W060°19´09.6´´
27 to 30/11/17	2ª	45	Limatus durhamii	1	0	0	1	plastic container	forest	S01°48´17.4´´	W060°19´09.6´´
03 to 06/11/17	3ª	45	Culex nigripalpus	3	0	0	3	plastic container	forest	S01°48´17.4´´	W060°19´09.6´´
03 to 06/11/17	4ª	46	Aedes albopictus	0	1	0	1	plastic container	peridomicile	S01°48´31.6´´	W060°19´05.3´´
03 to 06/11/17	1ª	46	Trichoprosopon digitatum	27	19	0	46	plastic container	peridomicile	S01°48´31.6´´	W060°19´05.3´´
27 to 30/11/17	2ª	46	Limatus durhamii	4	0	0	4	plastic container	peridomicile	S01°48´31.6´´	W060°19´05.3´´
27 to 30/11/17	2ª	46	Culex urichii	2	0	0	2	plastic container	peridomicile	S01°48´31.6´´	W060°19´05.3´´
27 to 30/11/17	2ª	46	Trichoprosopon digitatum	21	25	25	71	plastic container	peridomicile	S01°48´31.6´´	W060°19´05.3´´
03 to 06/11/17	3ª	46	Aedes albopictus	5	0	0	5	plastic container	peridomicile	S01°48´31.6´´	W060°19´05.3´´
03 to 06/11/17	3ª	46	Sabethes tridentatus	1	1	0	2	plastic container	peridomicile	S01°48´31.6´´	W060°19´05.3´´
03 to 06/11/17	4ª	47	Aedes albopictus	1	0	0	1	plastic container	forest edge	S01°48´29.8´´	W060°19´01.5´´
03 to 06/11/17	1ª	47	no water in the trap	0	0	0	0	plastic container	forest edge	S01º48´21.6´´	W060º16´29.2´´
03 to 06/11/17	3ª	47	Culex (Melanoconion) sp.	2	0	0	2	plastic container	forest edge	S01º48´21.6´´	W060º16´29.2´´
03 to 06/11/17	1ª	48	negative	0	0	0	0	plastic container	forest	S01°48´29.6´´	W060°18´57.2´´
03 to 06/11/17	4ª	48	Limatus flavisetosus	2	0	0	2	plastic container	forest	S01°48´29.6´´	W060°18´57.2´´
27 to 30/11/17	2ª	48	Culex urichii	1	0	0	1	plastic container	forest	S01°48´29.6´´	W060°18´57.2´´
03 to 06/11/17	4ª	49	Sabethes chloropterus	1	0	0	1	plastic container	peridomicile	S01°48´51.9´´	W060°19´06.9´´
03 to 06/11/17	4ª	49	Sabethes glaucodaemon	1	1	0	2	plastic container	peridomicile	S01°48´51.9´´	W060°19´06.9´´
03 to 06/11/17	4ª	49	Culex (Melanoconion) sp.	1	0	0	1	plastic container	peridomicile	S01°48´51.9´´	W060°19´06.9´´
03 to 06/11/17	4ª	49	Sabethes tridentatus	1	1	0	2	plastic container	peridomicile	S01°48´51.9´´	W060°19´06.9´´
03 to 06/11/17	1ª	49	Sabethes tridentatus	6	7	0	13	plastic container	peridomicile	S01°48´51.9´´	W060°19´06.9´´
27 to 30/11/17	2ª	49	Sabethes albiprivus	1	0	0	1	plastic container	peridomicile	S01°48´51.9´´	W060°19´06.9´´
27 to 30/11/17	2ª	49	Sabethes tridentatus	2	4	0	6	plastic container	peridomicile	S01°48´51.9´´	W060°19´06.9´´
03 to 06/11/17	1ª	50	no water in the trap					plastic container	forest edge	S01°48´51.9´´	W060°19´07.8´´
03 to 06/11/17	3ª	50	Limatus durhamii	5	1	0	6	plastic container	forest edge	S01°48´51.9´´	W060°19´07.8´´
03 to 06/11/17	3ª	50	negative	0	0	0	0	plastic container	forest edge	S01°48´51.9´´	W060°19´07.8´´
03 to 06/11/17	4ª	51	Wyeomyia aponoroma	1	0	0	1	plastic container	forest	S01°48´52.1´´	W060°19´10.5´´
03 to 06/11/17	4ª	51	Aedes albopictus	3	2	0	5	plastic container	forest	S01°48´52.1´´	W060°19´10.5´´
03 to 06/11/17	1ª	51	Culex (Melanoconion) sp.	0	1	0	1	plastic container	forest	S01°48´52.1´´	W060°19´10.5´´
03 to 06/11/17	1ª	51	Toxorhynchites haemorrhoidalis	0	0	1	1	plastic container	forest	S01°48´52.1´´	W060°19´10.5´´
27 to 30/11/17	2ª	51	Culex (Melanoconion) sp.	1	0	0	1	plastic container	forest	S01°48´52.1´´	W060°19´10.5´´
27 to 30/11/17	2ª	51	Culex urichii	0	1	0	1	plastic container	forest	S01°48´52.1´´	W060°19´10.5´´
03 to 06/11/17	4ª	52	Culex (Melanoconion) sp.	1	3	0	4	plastic container	peridomicile	S01°49´00.9´´	W060°19´09.5´´
03 to 06/11/17	4ª	52	Wyeomyia aponoroma	1	1	0	2	plastic container	peridomicile	S01°49´00.9´´	W060°19´09.5´´
03 to 06/11/17	4ª	52	Trichoprosopon digitatum	1	0	0	1	plastic container	peridomicile	S01°49´00.9´´	W060°19´09.5´´
03 to 06/11/17	1ª	52	Culex nigripalpus	1	1	0	2	plastic container	peridomicile	S01°49´00.9´´	W060°19´09.5´´
03 to 06/11/17	1ª	52	Toxorhynchites haemorrhoidalis	0	0	1	1	plastic container	peridomicile	S01°49´00.9´´	W060°19´09.5´´
27 to 30/11/17	2ª	52	Wyeomyia aponoroma	1	0	0	1	plastic container	peridomicile	S01°49´00.9´´	W060°19´09.5´´
27 to 30/11/17	2ª	52	Sabethes tridentatus	4	1	0	5	plastic container	peridomicile	S01°49´00.9´´	W060°19´09.5´´
03 to 06/11/17	3ª	52	Limatus durhamii	5	6	0	11	plastic container	peridomicile	S01°49´00.9´´	W060°19´09.5´´
03 to 06/11/17	3ª	52	Wyeomyia aponoroma	5	1	0	6	plastic container	peridomicile	S01°49´00.9´´	W060°19´09.5´´
03 to 06/11/17	4ª	53	Culex (Melanoconion) sp.	6	1	0	7	plastic container	forest edge	S01°49´00.7´´	W060°19´10.6´´
03 to 06/11/17	1ª	53	negative	0	0	0	0	plastic container	forest edge	S01°49´00.7´´	W060°19´10.6´´
27 to 30/11/17	2ª	53	Limatus durhamii	3	1	0	4	plastic container	forest edge	S01°49´00.7´´	W060°19´10.6´´
27 to 30/11/17	2ª	53	Sabethes glaucodaemon	0	2	0	2	plastic container	forest edge	S01°49´00.7´´	W060°19´10.6´´
27 to 30/11/17	2ª	53	Toxorhynchites haemorrhoidalis	0	0	1	1	plastic container	forest edge	S01°49´00.7´´	W060°19´10.6´´
27 to 30/11/17	2ª	53	Culex (Melanoconion) sp.	3	1	0	4	plastic container	forest edge	S01°49´00.7´´	W060°19´10.6´´
03 to 06/11/17	3ª	53	Culex (Melanoconion) sp.	2	6	0	8	plastic container	forest edge	S01°49´00.7´´	W060°19´10.6´´
03 to 06/11/17	4ª	54	Culex urichii	0	1	0	1	plastic container	forest	S01°49´01.2´´	W060°19´13.8´´
03 to 06/11/17	1ª	54	Culex (Melanoconion) sp.	7	6	0	13	plastic container	forest	S01°49´01.2´´	W060°19´13.8´´
03 to 06/11/17	1ª	54	Wyeomyia aponoroma	3	0	0	3	plastic container	forest	S01°49´01.2´´	W060°19´13.8´´
03 to 06/11/17	1ª	54	Toxorhynchites haemorrhoidalis	0	0	1	1	plastic container	forest	S01°49´01.2´´	W060°19´13.8´´
27 to 30/11/17	2ª	54	Sabethes tridentatus	1	0	0	1	plastic container	forest	S01°49´01.2´´	W060°19´13.8´´
03 to 06/11/17	3ª	54	Aedes albopictus	0	1	0	1	plastic container	forest	S01°49´01.2´´	W060°19´13.8´´
03 to 06/11/17	3ª	54	Toxorhynchites haemorrhoidalis	0	0	4	4	plastic container	forest	S01°49´01.2´´	W060°19´13.8´´
03 to 06/11/17	4ª	55	Aedes albopictus	1	0	0	1	tire	peridomicile	S01º48´23.6´´	W060º16´26.1´´
03 to 06/11/17	1ª	55	Toxorhynchites haemorrhoidalis	2	2	0	4	tire	peridomicile	S01º48´23.6´´	W060º16´26.1´´
27 to 30/11/17	2ª	55	Toxorhynchites haemorrhoidalis	0	0	1	1	tire	peridomicile	S01º48´23.6´´	W060º16´26.1´´
03 to 06/11/17	3ª	55	Toxorhynchites haemorrhoidalis	0	0	4	4	tire	peridomicile	S01º48´23.6´´	W060º16´26.1´´
03 to 06/11/17	3ª	55	Limatus durhamii	8	11	0	19	tire	peridomicile	S01º48´23.6´´	W060º16´26.1´´
03 to 06/11/17	3ª	55	Limatus flavisetosus	1	4	0	5	tire	peridomicile	S01º48´23.6´´	W060º16´26.1´´
03 to 06/11/17	3ª	55	Aedes albopictus	6	6	0	12	tire	peridomicile	S01º48´23.6´´	W060º16´26.1´´
03 to 06/11/17	3ª	55	Culex nigripalpus	15	43	0	58	tire	peridomicile	S01º48´23.6´´	W060º16´26.1´´
03 to 06/11/17	3ª	55	Culex urichii	13	7	0	20	tire	peridomicile	S01º48´23.6´´	W060º16´26.1´´
27 to 30/11/17	2ª	56	Limatus durhamii	1	0	0	1	tire	forest edge	S01º48´22.7´´	W060º16´27.4´´
27 to 30/11/17	2ª	56	Toxorhynchites haemorrhoidalis	0	1	4	5	tire	forest edge	S01º48´22.7´´	W060º16´27.4´´
27 to 30/11/17	2ª	56	Culex (Melanoconion) sp.	1	1	0	2	tire	forest edge	S01º48´22.7´´	W060º16´27.4´´
03 to 06/11/17	3ª	56	Toxorhynchites haemorrhoidalis	0	0	1	1	tire	forest edge	S01º48´22.7´´	W060º16´27.4´´
03 to 06/11/17	4ª	57	Culex urichii	4	4	20	28	tire	forest	S01º48´21.6´´	W060º16´29.2´´
03 to 06/11/17	4ª	57	Culex (Melanoconion) sp.	0	1	0	1	tire	forest	S01º48´21.6´´	W060º16´29.2´´
03 to 06/11/17	4ª	57	Limatus durhamii	4	4	0	8	tire	forest	S01º48´21.6´´	W060º16´29.2´´
03 to 06/11/17	1ª	57	no water in the trap					tire	forest	S01º48´21.6´´	W060º16´29.2´´
27 to 30/11/17	2ª	57	Toxorhynchites haemorrhoidalis	0	1	0	1	tire	forest	S01º48´21.6´´	W060º16´29.2´´
27 to 30/11/17	2ª	57	Culex (Melanoconion) sp.	2	5	0	7	tire	forest	S01º48´21.6´´	W060º16´29.2´´
27 to 30/11/17	2ª	57	Culex urichii	15	12	13	40	tire	forest	S01º48´21.6´´	W060º16´29.2´´
03 to 06/11/17	3ª	57	Culex (Melanoconion) sp.	1	1	0	2	tire	forest	S01º48´21.6´´	W060º16´29.2´´
03 to 06/11/17	3ª	57	Limatus durhamii	13	4	0	17	tire	forest	S01º48´21.6´´	W060º16´29.2´´
03 to 06/11/17	3ª	57	Limatus flavisetosus	3	3	0	6	tire	forest	S01º48´21.6´´	W060º16´29.2´´
03 to 06/11/17	3ª	57	Culex urichii	2	3	0	5	tire	forest	S01º48´21.6´´	W060º16´29.2´´
03 to 06/11/17	4ª	58	Aedes albopictus	1	0	0	1	tire	peridomicile	S01º48´14.0´´	W060º16´25.3´´
03 to 06/11/17	4ª	58	Limatus durhamii	1	0	0	1	tire	peridomicile	S01º48´14.0´´	W060º16´25.3´´
03 to 06/11/17	4ª	58	Limatus flavisetosus	0	1	0	1	tire	peridomicile
03 to 06/11/17	1ª	58	no water in the trap					tire	peridomicile	S01º48´14.0´´	W060º16´25.3´´
27 to 30/11/17	2ª	58	Toxorhynchites haemorrhoidalis	0	0	3	3	tire	peridomicile	S01º48´14.0´´	W060º16´25.3´´
03 to 06/11/17	3ª	58	Toxorhynchites haemorrhoidalis	0	0	5	5	tire	peridomicile	S01º48´14.0´´	W060º16´25.3´´
03 to 06/11/17	3ª	58	Limatus flavisetosus	1	0	0	1	tire	peridomicile	S01º48´14.0´´	W060º16´25.3´´
03 to 06/11/17	3ª	58	Toxorhynchites haemorrhoidalis	0	0	1	1	tire	peridomicile	S01º48´14.0´´	W060º16´25.3´´
03 to 06/11/17	3ª	58	Aedes albopictus	0	2	0	2	tire	peridomicile	S01º48´14.0´´	W060º16´25.3´´
03 to 06/11/17	3ª	58	Limatus durhamii	2	0	0	2	tire	peridomicile	S01º48´14.0´´	W060º16´25.3´´
03 to 06/11/17	4ª	59	Culex urichii	25	16	11	52	tire	forest edge	S01º48´14.5´´	W060º16´27.3´´
03 to 06/11/17	1ª	59	Limatus durhamii	2	0	0	2	tire	forest edge	S01º48´14.5´´	W060º16´27.3´´
03 to 06/11/17	1ª	59	Toxorhynchites haemorrhoidalis	0	1	0	1	tire	forest edge	S01º48´14.5´´	W060º16´27.3´´
27 to 30/11/17	2ª	59	Culex (Melanoconion) sp.	1	3	0	4	tire	forest edge	S01º48´14.5´´	W060º16´27.3´´
27 to 30/11/17	2ª	59	Culex urichii	2	0	0	2	tire	forest edge	S01º48´14.5´´	W060º16´27.3´´
27 to 30/11/17	2ª	59	Toxorhynchites haemorrhoidalis	0	0	2	2	tire	forest edge	S01º48´14.5´´	W060º16´27.3´´
27 to 30/11/17	2ª	59	Limatus durhamii	4	1	0	5	tire	forest edge	S01º48´14.5´´	W060º16´27.3´´
03 to 06/11/17	3ª	59	Toxorhynchites haemorrhoidalis	0	1	1	2	tire	forest edge	S01º48´14.5´´	W060º16´27.3´´
03 to 06/11/17	3ª	59	Culex nigripalpus	13	8	0	21	tire	forest edge	S01º48´14.5´´	W060º16´27.3´´
03 to 06/11/17	3ª	59	Aedes albopictus	1	1	0	2	tire	forest edge	S01º48´14.5´´	W060º16´27.3´´
03 to 06/11/17	3ª	59	Limatus flavisetosus	1	0	0	1	tire	forest edge	S01º48´14.5´´	W060º16´27.3´´
03 to 06/11/17	3ª	59	Culex nigripalpus	1	2	0	3	tire	forest edge	S01º48´14.5´´	W060º16´27.3´´
03 to 06/11/17	3ª	59	Culex urichii	17	6	0	23	tire	forest edge	S01º48´14.5´´	W060º16´27.3´´
03 to 06/11/17	4ª	60	Culex urichii	11	8	45	64	tire	forest	S01º48´13.6´´	W060º16´27.7´´
03 to 06/11/17	4ª	60	Limatus durhamii	3	1	0	4	tire	forest	S01º48´13.6´´	W060º16´27.7´´
03 to 06/11/17	4ª	60	Limatus flavisetosus	1	2	0	3	tire	forest	S01º48´13.6´´	W060º16´27.7´´
03 to 06/11/17	1ª	60	Culex nigripalpus	7	2	0	9	tire	forest	S01º48´13.6´´	W060º16´27.7´´
27 to 30/11/17	2ª	60	Wyeomyia aponoroma	3	2	0	5	tire	forest	S01º48´13.6´´	W060º16´27.7´´
27 to 30/11/17	2ª	60	Toxorhynchites haemorrhoidalis	0	0	9	9	tire	forest	S01º48´13.6´´	W060º16´27.7´´
27 to 30/11/17	2ª	60	Culex nigripalpus	2	0	0	2	tire	forest	S01º48´13.6´´	W060º16´27.7´´
27 to 30/11/17	2ª	60	Culex (Melanoconion) sp.	1	6	0	7	tire	forest	S01º48´13.6´´	W060º16´27.7´´
03 to 06/11/17	3ª	60	Trichoprosopon digitatum	1	4	35	38	tire	forest	S01º48´13.6´´	W060º16´27.7´´
03 to 06/11/17	3ª	60	Culex urichii	1	4	0	5	tire	forest	S01º48´13.6´´	W060º16´27.7´´
03 to 06/11/17	3ª	60	Culex (Melanoconion) sp.	0	1	0	1	tire	forest	S01º48´13.6´´	W060º16´27.7´´
03 to 06/11/17	3ª	60	Limatus durhamii	1	1	0	2	tire	forest	S01º48´13.6´´	W060º16´27.7´´
03 to 06/11/17	4ª	61	Limatus flavisetosus	2	6	0	8	tire	peridomicile	S01º48´27.4´´	W060º16´26.4´´
03 to 06/11/17	4ª	61	Aedes albopictus	11	2	0	13	tire	peridomicile	S01º48´27.4´´	W060º16´26.4´´
03 to 06/11/17	4ª	61	Culex urichii	1	1	0	2	tire	peridomicile	S01º48´27.4´´	W060º16´26.4´´
03 to 06/11/17	4ª	61	Culex (Melanoconion) sp.	2	1	0	3	tire	peridomicile	S01º48´27.4´´	W060º16´26.4´´
03 to 06/11/17	4ª	61	Ochlerotatus agyrothorax	3	3	0	6	tire	peridomicile	S01º48´27.4´´	W060º16´26.4´´
03 to 06/11/17	1ª	61	negative	0	0	0	0	tire	peridomicile	S01º48´27.4´´	W060º16´26.4´´
27 to 30/11/17	2ª	61	Limatus durhamii	3	0	0	3	tire	peridomicile	S01º48´27.4´´	W060º16´26.4´´
03 to 06/11/17	3ª	61	Toxorhynchites haemorrhoidalis	0	0	4	4	tire	peridomicile	S01º48´27.4´´	W060º16´26.4´´
03 to 06/11/17	3ª	61	Aedes albopictus	2	7	0	9	tire	peridomicile	S01º48´27.4´´	W060º16´26.4´´
03 to 06/11/17	4ª	62	Aedes albopictus	10	8	0	18	tire	forest edge	S01º48´27.0´´	W060º16´27.9´´
03 to 06/11/17	4ª	62	Limatus flavisetosus	1	3		4	tire	forest edge	S01º48´27.0´´	W060º16´27.9´´
03 to 06/11/17	4ª	62	Limatus durhamii	20	10	0	30	tire	forest edge	S01º48´27.0´´	W060º16´27.9´´
03 to 06/11/17	1ª	62	Toxorhynchites haemorrhoidalis	2	0	0	2	tire	forest edge	S01º48´27.0´´	W060º16´27.9´´
27 to 30/11/17	2ª	62	Toxorhynchites haemorrhoidalis	0	0	2	2	tire	forest edge	S01º48´27.0´´	W060º16´27.9´´
03 to 06/11/17	3ª	62	Limatus durhamii	1	0	0	1	tire	forest edge	S01º48´27.0´´	W060º16´27.9´´
03 to 06/11/17	3ª	62	Culex (Melanoconion) sp.	1	0	0	1	tire	forest edge	S01º48´27.0´´	W060º16´27.9´´
03 to 06/11/17	4ª	63	Culex (Melanoconion) sp.	8	2	0	10	tire	forest	S01º48´26.2´´	W060º16´29.7´´
03 to 06/11/17	4ª	63	Culex urichii	3	2	54	59	tire	forest	S01º48´26.2´´	W060º16´29.7´´
03 to 06/11/17	1ª	63	Trichoprosopon digitatum	0	1	0	1	tire	forest	S01º48´26.2´´	W060º16´29.7´´
03 to 06/11/17	1ª	63	Toxorhynchites haemorrhoidalis	1	0	0	1	tire	forest	S01º48´26.2´´	W060º16´29.7´´
27 to 30/11/17	2ª	63	Toxorhynchites haemorrhoidalis	1	2	0	3	tire	forest	S01º48´26.2´´	W060º16´29.7´´
03 to 06/11/17	3ª	63	Toxorhynchites haemorrhoidalis	0	0	8	8	tire	forest	S01º48´26.2´´	W060º16´29.7´´
03 to 06/11/17	3ª	63	Culex nigripalpus	5	1	0	6	tire	forest	S01º48´26.2´´	W060º16´29.7´´
03 to 06/11/17	3ª	63	Culex urichii	1	3	0	4	tire	forest	S01º48´26.2´´	W060º16´29.7´´
03 to 06/11/17	3ª	63	Culex (Melanoconion) sp.	1	0	0	1	tire	forest	S01º48´26.2´´	W060º16´29.7´´
03 to 06/11/17	3ª	63	Limatus durhamii	2	0	0	2	tire	forest	S01º48´26.2´´	W060º16´29.7´´
03 to 06/11/17	4ª	64	Aedes albopictus	11	17	0	28	tire	peridomicile	S01º48´37.8´´	W060º16´27.2´´
03 to 06/11/17	4ª	64	Culex urichii	6	7	74	87	tire	peridomicile	S01º48´37.8´´	W060º16´27.2´´
03 to 06/11/17	1ª	64	Toxorhynchites haemorrhoidalis	2	7	0	9	tire	peridomicile	S01º48´37.8´´	W060º16´27.2´´
27 to 30/11/17	2ª	64	Toxorhynchites haemorrhoidalis	0	0	1	1	tire	peridomicile	S01º48´37.8´´	W060º16´27.2´´
03 to 06/11/17	3ª	64	Toxorhynchites haemorrhoidalis	0	0	3	3	tire	peridomicile	S01º48´37.8´´	W060º16´27.2´´
03 to 06/11/17	3ª	64	Aedes albopictus	7	11	0	18	tire	peridomicile	S01º48´37.8´´	W060º16´27.2´´
03 to 06/11/17	3ª	64	Culex urichii	3	3	0	6	tire	peridomicile	S01º48´37.8´´	W060º16´27.2´´
03 to 06/11/17	4ª	65	Culex urichii	3	4	1	8	tire	forest edge	S01º48´37.0´´	W060º16´29.7´´
03 to 06/11/17	4ª	65	Limatus durhamii	1	1	0	2	tire	forest edge	S01º48´37.0´´	W060º16´29.7´´
03 to 06/11/17	4ª	65	Culex (Melanoconion) sp.	1		0	1	tire	forest edge	S01º48´37.0´´	W060º16´29.7´´
03 to 06/11/17	4ª	65	Ochlerotatus agyrothorax	0	1	0	1	tire	forest edge	S01º48´37.0´´	W060º16´29.7´´
03 to 06/11/17	1ª	65	no water in the trap					tire	forest edge	S01º48´37.0´´	W060º16´29.7´´
27 to 30/11/17	2ª	65	Toxorhynchites haemorrhoidalis	0	0	6	6	tire	forest edge	S01º48´37.0´´	W060º16´29.7´´
27 to 30/11/17	2ª	65	Aedes albopictus	1	0	0	1	tire	forest edge	S01º48´37.0´´	W060º16´29.7´´
27 to 30/11/17	2ª	65	Culex urichii	5	10	0	15	tire	forest edge	S01º48´37.0´´	W060º16´29.7´´
03 to 06/11/17	3ª	65	Culex urichii	0	1	40	41	tire	forest edge	S01º48´37.0´´	W060º16´29.7´´
03 to 06/11/17	3ª	65	Limatus flavisetosus	1	8	0	9	tire	forest edge	S01º48´37.0´´	W060º16´29.7´´
03 to 06/11/17	1ª	66	Wyeomyia aponoroma	1	0	0	1	tire	forest	S01º48´34.9´´	W060º16´30.2´´
03 to 06/11/17	1ª	66	Culex urichii	22	32	0	54	tire	forest	S01º48´34.9´´	W060º16´30.2´´
03 to 06/11/17	1ª	66	Culex (Melanoconion) sp.	1	0	0	1	tire	forest	S01º48´34.9´´	W060º16´30.2´´
03 to 06/11/17	1ª	66	Toxorhynchites haemorrhoidalis	0	0	2	2	tire	forest	S01º48´34.9´´	W060º16´30.2´´
03 to 06/11/17	1ª	66	Limatus durhamii	29	1	0	30	tire	forest	S01º48´34.9´´	W060º16´30.2´´
27 to 30/11/17	2ª	66	Limatus durhamii	4	0	0	4	tire	forest	S01º48´34.9´´	W060º16´30.2´´
27 to 30/11/17	2ª	66	Culex nigripalpus	1	0	0	1	tire	forest	S01º48´34.9´´	W060º16´30.2´´
27 to 30/11/17	2ª	66	Culex (Melanoconion) sp.	2	3	0	4	tire	forest	S01º48´34.9´´	W060º16´30.2´´
27 to 30/11/17	2ª	66	Culex urichii	28	22	128	178	tire	forest	S01º48´34.9´´	W060º16´30.2´´
03 to 06/11/17	3ª	66	Culex (Melanoconion) sp.	10	9	0	19	tire	forest	S01º48´34.9´´	W060º16´30.2´´
03 to 06/11/17	3ª	66	Culex urichii	38	46	61	145	tire	forest	S01º48´34.9´´	W060º16´30.2´´
03 to 06/11/17	4ª	66	Culex urichii	9	14	152	175	tire	forest	S01º48´34.9´´	W060º16´30.2´´
03 to 06/11/17	1ª	67	Toxorhynchites haemorrhoidalis	2	0	1	3	tire	peridomicile	S01º45´51.2´´	W060º17´08.8´´
03 to 06/11/17	4ª	67	Aedes albopictus	3	1	0	4	tire	peridomicile	S01º45´51.2´´	W060º17´08.8´´
27 to 30/11/17	2ª	67	Culex (Melanoconion) sp.	3	3	0	6	tire	peridomicile	S01º45´51.2´´	W060º17´08.8´´
27 to 30/11/17	2ª	67	Culex urichii	6	7	0	13	tire	peridomicile	S01º45´51.2´´	W060º17´08.8´´
27 to 30/11/17	2ª	67	Limatus durhamii	2	0	0	2	tire	peridomicile	S01º45´51.2´´	W060º17´08.8´´
27 to 30/11/17	2ª	67	Toxorhynchites haemorrhoidalis	1	0	1	2	tire	peridomicile	S01º45´51.2´´	W060º17´08.8´´
03 to 06/11/17	3ª	67	Toxorhynchites haemorrhoidalis	0	0	1	1	tire	peridomicile	S01º45´51.2´´	W060º17´08.8´´
03 to 06/11/17	4ª	67	Culex urichii	10	12	50	72	tire	peridomicile	S01º45´51.2´´	W060º17´08.8´´
03 to 06/11/17	1ª	68	Toxorhynchites haemorrhoidalis	0	1	3	4	tire	forest edge	S01º45´50.6´´	W060º17´07.1´´
27 to 30/11/17	2ª	68	Toxorhynchites haemorrhoidalis	1	0	0	1	tire	forest edge	S01º45´50.6´´	W060º17´07.1´´
27 to 30/11/17	2ª	68	Limatus durhamii	41	2	0	43	tire	forest edge	S01º45´50.6´´	W060º17´07.1´´
27 to 30/11/17	2ª	68	Culex urichii	12	28	14	54	tire	forest edge	S01º45´50.6´´	W060º17´07.1´´
03 to 06/11/17	4ª	68	Limatus flavisetosus	1	3	0	4	tire	forest edge	S01º45´50.6´´	W060º17´07.1´´
03 to 06/11/17	4ª	68	Limatus durhamii	11	3	0	14	tire	forest edge	S01º45´50.6´´	W060º17´07.1´´
03 to 06/11/17	4ª	68	Culex urichii	4	3	40	47	tire	forest edge	S01º45´50.6´´	W060º17´07.1´´
03 to 06/11/17	4ª	69	Culex urichii	1	0	20	21	tire	forest	S01º45´49.2´´	W060º17´04.2´´
03 to 06/11/17	1ª	69	Culex (Melanoconion) sp.	0	1	0	1	tire	forest	S01º45´49.2´´	W060º17´04.2´´
03 to 06/11/17	3ª	69	Culex urichii	3	6	0	9	tire	forest	S01º45´49.2´´	W060º17´04.2´´
03 to 06/11/17	3ª	69	Culex (Melanoconion) sp.	0	1	0	1	tire	forest	S01º45´49.2´´	W060º17´04.2´´
27 to 30/11/17	2ª	69	Culex urichii	5	1	0	6	tire	forest	S01º45´49.2´´	W060º17´04.2´´
27 to 30/11/17	2ª	69	Culex (Melanoconion) sp.	2	4	0	6	tire	forest	S01º45´49.2´´	W060º17´04.2´´
27 to 30/11/17	2ª	69	Toxorhynchites haemorrhoidalis	0	1	4	5	tire	forest	S01º45´49.2´´	W060º17´04.2´´
27 to 30/11/17	2ª	69	Limatus durhamii	3	0	0	3	tire	forest	S01º45´49.2´´	W060º17´04.2´´
03 to 06/11/17	3ª	69	Trichoprosopon digitatum	0	3	38	43	tire	forest	S01º45´49.2´´	W060º17´04.2´´
03 to 06/11/17	4ª	69	Toxorhynchites haemorrhoidalis	0	0	1	1	tire	forest	S01º45´49.2´´	W060º17´04.2´´
03 to 06/11/17	1ª	70	Toxorhynchites haemorrhoidalis	0	1	0	1	tire	peridomicile	S01º47´33.1´´	W060º17´42.3´´
27 to 30/11/17	2ª	70	Toxorhynchites haemorrhoidalis	0	1	1	2	tire	peridomicile	S01º47´33.1´´	W060º17´42.3´´
27 to 30/11/17	2ª	70	Aedes albopictus	1	0	0	1	tire	peridomicile	S01º47´33.1´´	W060º17´42.3´´
03 to 06/11/17	3ª	70	Toxorhynchites haemorrhoidalis	0	0	3	3	tire	peridomicile	S01º47´33.1´´	W060º17´42.3´´
03 to 06/11/17	3ª	70	Culex urichii	2	4	0	6	tire	peridomicile	S01º47´33.1´´	W060º17´42.3´´
03 to 06/11/17	4ª	70	Aedes albopictus	1	0	0	1	tire	peridomicile	S01º47´33.1´´	W060º17´42.3´´
03 to 06/11/17	4ª	70	Limatus durhamii	1	0	0	1	tire	peridomicile	S01º47´33.1´´	W060º17´42.3´´
03 to 06/11/17	4ª	71	Culex urichii	5	1	20	26	tire	forest edge	S01º47´35.9´´	W060º17´42.0´´
03 to 06/11/17	1ª	71	no water in the trap					tire	forest edge	S01º47´35.9´´	W060º17´42.0´´
27 to 30/11/17	2ª	71	Aedes albopictus	2	0	0	2	tire	forest edge	S01º47´35.9´´	W060º17´42.0´´
27 to 30/11/17	2ª	71	Wyeomyia aponoroma	1	0	0	1	tire	forest edge	S01º47´35.9´´	W060º17´42.0´´
27 to 30/11/17	2ª	71	Limatus durhamii	19	1	0	20	tire	forest edge	S01º47´35.9´´	W060º17´42.0´´
03 to 06/11/17	3ª	71	Limatus durhamii	0	1	0	1	tire	forest edge	S01º47´35.9´´	W060º17´42.0´´
03 to 06/11/17	3ª	71	Aedes albopictus	2	0	0	2	tire	forest edge	S01º47´35.9´´	W060º17´42.0´´
03 to 06/11/17	4ª	71	Aedes albopictus	14	4	0	18	tire	forest edge	S01º47´35.9´´	W060º17´42.0´´
03 to 06/11/17	4ª	71	Limatus flavisetosus	0	1	0	1	tire	forest edge	S01º47´35.9´´	W060º17´42.0´´
03 to 06/11/17	4ª	71	Limatus durhamii	2	0	0	2	tire	forest edge	S01º47´35.9´´	W060º17´42.0´´
03 to 06/11/17	1ª	72	Culex urichii	5	3	0	8	tire	forest	S01º47´37.2´´	W060º17´43.6´´
03 to 06/11/17	1ª	72	Culex nigripalpus	1	6	0	7	tire	forest	S01º47´37.2´´	W060º17´43.6´´
03 to 06/11/17	1ª	72	Trichoprosopon digitatum	3	0	0	3	tire	forest	S01º47´37.2´´	W060º17´43.6´´
27 to 30/11/17	2ª	72	Toxorhynchites haemorrhoidalis	0	0	4	4	tire	forest	S01º47´37.2´´	W060º17´43.6´´
27 to 30/11/17	2ª	72	Culex urichii	6	5	34	45	tire	forest	S01º47´37.2´´	W060º17´43.6´´
27 to 30/11/17	2ª	72	Culex (Melanoconion) sp.	13	4	0	17	tire	forest	S01º47´37.2´´	W060º17´43.6´´
03 to 06/11/17	3ª	72	Toxorhynchites haemorrhoidalis	0	0	1	1	tire	forest	S01º47´37.2´´	W060º17´43.6´´
03 to 06/11/17	3ª	72	Limatus durhamii	2	0	0	2	tire	forest	S01º47´37.2´´	W060º17´43.6´´
03 to 06/11/17	3ª	72	Limatus flavisetosus	0	1	0	1	tire	forest	S01º47´37.2´´	W060º17´43.6´´
03 to 06/11/17	3ª	72	Culex urichii	4	1	0	5	tire	forest	S01º47´37.2´´	W060º17´43.6´´
03 to 06/11/17	4ª	73	Sabethes tridentatus	2	2	0	4	tire	peridomicile	S01º48´04.2´´	W060º18´46.5´´
03 to 06/11/17	1ª	73	no water in the trap					tire	peridomicile	S01º48´04.2´´	W060º18´46.5´´
27 to 30/11/17	2ª	73	Sabethes tridentatus	0	3	0	3	tire	peridomicile	S01º48´04.2´´	W060º18´46.5´´
27 to 30/11/17	2ª	73	Toxorhynchites haemorrhoidalis	1	0	0	1	tire	peridomicile	S01º48´04.2´´	W060º18´46.5´´
03 to 06/11/17	3ª	73	Limatus flavisetosus	12	9	0	21	tire	peridomicile	S01º48´04.2´´	W060º18´46.5´´
03 to 06/11/17	3ª	73	Limatus durhamii	2	4	0	6	tire	peridomicile	S01º48´04.2´´	W060º18´46.5´´
03 to 06/11/17	3ª	73	Aedes albopictus	21	20	0	41	tire	peridomicile	S01º48´04.2´´	W060º18´46.5´´
03 to 06/11/17	3ª	73	Sabethes tridentatus	0	1	0	1	tire	peridomicile	S01º48´04.2´´	W060º18´46.5´´
03 to 06/11/17	4ª	73	Toxorhynchites haemorrhoidalis	0	0	4	4	tire	peridomicile	S01º48´04.2´´	W060º18´46.5´´
03 to 06/11/17	4ª	73	Aedes albopictus	0	1	0	1	tire	peridomicile	S01º48´04.2´´	W060º18´46.5´´
03 to 06/11/17	4ª	74	Culex (Melanoconion) sp.	2	3	0	5	tire	forest edge	S01º48´07.0´´	W060º18´46.2´´
03 to 06/11/17	4ª	74	Limatus flavisetosus	1	1	0	2	tire	forest edge	S01º48´07.0´´	W060º18´46.2´´
03 to 06/11/17	4ª	74	Limatus durhamii	2	3	0	5	tire	forest edge	S01º48´07.0´´	W060º18´46.2´´
03 to 06/11/17	1ª	74	Toxorhynchites haemorrhoidalis	0	2	6	8	tire	forest edge	S01º48´07.0´´	W060º18´46.2´´
27 to 30/11/17	2ª	74	Culex (Melanoconion) sp.	51	32	0	83	tire	forest edge	S01º48´07.0´´	W060º18´46.2´´
27 to 30/11/17	2ª	74	Culex urichii	17	21	0	38	tire	forest edge	S01º48´07.0´´	W060º18´46.2´´
27 to 30/11/17	2ª	74	Limatus durhamii	16	10	0	26	tire	forest edge	S01º48´07.0´´	W060º18´46.2´´
27 to 30/11/17	2ª	74	Toxorhynchites haemorrhoidalis	2	0	1	3	tire	forest edge	S01º48´07.0´´	W060º18´46.2´´
03 to 06/11/17	3ª	74	Culex urichii	2	2	0	4	tire	forest edge	S01º48´07.0´´	W060º18´46.2´´
03 to 06/11/17	3ª	74	Limatus durhamii	34	10	0	44	tire	forest edge	S01º48´07.0´´	W060º18´46.2´´
03 to 06/11/17	3ª	74	Limatus flavisetosus	20	10	0	30	tire	forest edge	S01º48´07.0´´	W060º18´46.2´´
03 to 06/11/17	4ª	74	Toxorhynchites haemorrhoidalis	0	0	6	6	tire	forest edge	S01º48´07.0´´	W060º18´46.2´´
03 to 06/11/17	4ª	75	Culex urichii	1	0	20	21	tire	forest	S01º48´07.4´´	W060º18´44.5´´
03 to 06/11/17	4ª	75	Culex (Melanoconion) sp.	0	2	0	2	tire	forest	S01º48´07.4´´	W060º18´44.5´´
03 to 06/11/17	1ª	75	Culex nigripalpus	4	17	0	21	tire	forest	S01º48´07.4´´	W060º18´44.5´´
03 to 06/11/17	1ª	75	Toxorhynchites haemorrhoidalis	0	0	5	5	tire	forest	S01º48´07.4´´	W060º18´44.5´´
27 to 30/11/17	2ª	75	Culex urichii	1	2	0	3	tire	forest	S01º48´07.4´´	W060º18´44.5´´
27 to 30/11/17	2ª	75	Culex nigripalpus	1	0	0	1	tire	forest	S01º48´07.4´´	W060º18´44.5´´
03 to 06/11/17	3ª	75	Culex nigripalpus	7	8	0	15	tire	forest	S01º48´07.4´´	W060º18´44.5´´
03 to 06/11/17	3ª	75	Aedes albopictus	0	3	0	3	tire	forest	S01º48´07.4´´	W060º18´44.5´´
03 to 06/11/17	3ª	75	Trichoprosopon digitatum	31	51	80	162	tire	forest	S01º48´07.4´´	W060º18´44.5´´
03 to 06/11/17	3ª	75	Sabethes chloropterus	0	1	0	1	tire	forest	S01º48´07.4´´	W060º18´44.5´´
03 to 06/11/17	4ª	75	Toxorhynchites haemorrhoidalis	0	0	9	9	tire	forest	S01º48´07.4´´	W060º18´44.5´´
03 to 06/11/17	4ª	76	Limatus durhamii	1	0	0	1	tire	peridomicile	S01º48´37.2´´	W060°20´23.6´´
03 to 06/11/17	1ª	76	no water in the trap					tire	peridomicile	S01º48´37.2´´	W060°20´23.6´´
27 to 30/11/17	2ª	76	Limatus flavisetosus	1	0	0	1	tire	peridomicile	S01º48´37.2´´	W060°20´23.6´´
27 to 30/11/17	2ª	76	Culex urichii	4	2	0	6	tire	peridomicile	S01º48´37.2´´	W060°20´23.6´´
03 to 06/11/17	3ª	76	Toxorhynchites haemorrhoidalis	0	0	1	1	tire	peridomicile	S01º48´37.2´´	W060°20´23.6´´
03 to 06/11/17	4ª	77	Culex urichii	3	3	0	6	tire	forest edge	S01°48´41.3´´	W060°20´24.0´´
03 to 06/11/17	4ª	77	Limatus durhamii	1	0	0	1	tire	forest edge	S01°48´41.3´´	W060°20´24.0´´
03 to 06/11/17	1ª	77	Toxorhynchites haemorrhoidalis	0	1	0	1	tire	forest edge	S01°48´41.3´´	W060°20´24.0´´
27 to 30/11/17	2ª	77	Toxorhynchites haemorrhoidalis	1	0	2	3	tire	forest edge	S01°48´41.3´´	W060°20´24.0´´
03 to 06/11/17	3ª	77	Toxorhynchites haemorrhoidalis	0	0	5	5	tire	forest edge	S01°48´41.3´´	W060°20´24.0´´
03 to 06/11/17	3ª	77	Culex (Melanoconion) sp.	2	0	0	2	tire	forest edge	S01°48´41.3´´	W060°20´24.0´´
27 to 30/11/17	2ª	77	Culex nigripalpus	3	0	0	3	tire	forest edge	S01°48´41.3´´	W060°20´24.0´´
03 to 06/11/17	3ª	77	Limatus flavisetosus	4	1	0	5	tire	forest edge	S01°48´41.3´´	W060°20´24.0´´
03 to 06/11/17	4ª	77	Toxorhynchites haemorrhoidalis	0	0	1	1	tire	forest edge	S01°48´41.3´´	W060°20´24.0´´
03 to 06/11/17	4ª	78	Culex urichii	2	5	0	7	tire	forest	S01°48´37.4´´	W060°20´39.3´´
03 to 06/11/17	1ª	78	no water in the trap					tire	forest	S01°48´37.4´´	W060°20´39.3´´
27 to 30/11/17	2ª	78	Aedes albopictus	10	5	0	15	tire	forest	S01°48´37.4´´	W060°20´39.3´´
03 to 06/11/17	3ª	78	Culex (Melanoconion) sp.	1	0	0	1	tire	forest	S01°48´37.4´´	W060°20´39.3´´
03 to 06/11/17	3ª	78	Culex urichii	2	3	0	5	tire	forest	S01°48´37.4´´	W060°20´39.3´´
03 to 06/11/17	3ª	78	Limatus flavisetosus	24	39	0	63	tire	forest	S01°48´37.4´´	W060°20´39.3´´
03 to 06/11/17	4ª	78	Limatus flavisetosus	2	3	0	5	tire	forest	S01°48´37.4´´	W060°20´39.3´´
03 to 06/11/17	4ª	79	Culex urichii	0	0	27	27	tire	peridomicile	S01º48´36.4´´	W060º20´39.2´´
03 to 06/11/17	1ª	79	Toxorhynchites haemorrhoidalis	0	0	1	1	tire	peridomicile	S01º48´36.4´´	W060º20´39.2´´
27 to 30/11/17	2ª	79	Culex (Melanoconion) sp.	2	0	0	2	tire	peridomicile	S01º48´36.4´´	W060º20´39.2´´
27 to 30/11/17	2ª	79	Toxorhynchites haemorrhoidalis	1	0	0	1	tire	peridomicile	S01º48´36.4´´	W060º20´39.2´´
03 to 06/11/17	3ª	79	Culex (Melanoconion) sp.	0	1	0	1	tire	peridomicile	S01º48´36.4´´	W060º20´39.2´´
03 to 06/11/17	1ª	80	Toxorhynchites haemorrhoidalis	0	1	0	1	tire	forest edge	S01º48´36.0´´	W060º20´39.6´´
27 to 30/11/17	2ª	80	Toxorhynchites haemorrhoidalis	1	1	0	2	tire	forest edge	S01º48´36.0´´	W060º20´39.6´´
03 to 06/11/17	3ª	80	Culex nigripalpus	2	1	0	3	tire	forest edge	S01º48´36.0´´	W060º20´39.6´´
03 to 06/11/17	3ª	80	Limatus durhamii	2	1	0	3	tire	forest edge	S01º48´36.0´´	W060º20´39.6´´
03 to 06/11/17	4ª	80	Limatus durhamii	2	0	0	2	tire	forest edge	S01º48´36.0´´	W060º20´39.6´´
03 to 06/11/17	4ª	80	Culex urichii	1	1	0	2	tire	forest edge	S01º48´36.0´´	W060º20´39.6´´
03 to 06/11/17	4ª	81	Limatus durhamii	0	1	0	1	tire	forest	S01º48´34.4´´	W060º20´42.0´´
03 to 06/11/17	1ª	81	Trichoprosopon digitatum	0	4	20	24	tire	forest	S01º48´34.4´´	W060º20´42.0´´
03 to 06/11/17	3ª	81	Culex urichii	14	15	8	37	tire	forest	S01º48´34.4´´	W060º20´42.0´´
03 to 06/11/17	3ª	81	Trichoprosopon digitatum	0	0	5	5	tire	forest	S01º48´34.4´´	W060º20´42.0´´
03 to 06/11/17	4ª	81	Limatus flavisetosus	1	0	0	1	tire	forest	S01º48´34.4´´	W060º20´42.0´´
03 to 06/11/17	4ª	81	Culex (Melanoconion) sp.	12	3	0	15	tire	forest	S01º48´34.4´´	W060º20´42.0´´
03 to 06/11/17	4ª	81	Culex urichii	1	1	0	2	tire	forest	S01º48´34.4´´	W060º20´42.0´´
03 to 06/11/17	4ª	82	Limatus durhamii	19	13	0	32	tire	peridomicile	S01º48´15.5´´	W060º21´20.1´´
03 to 06/11/17	1ª	82	no water in the trap					tire	peridomicile	S01º48´15.5´´	W060º21´20.1´´
27 to 30/11/17	2ª	82	Culex (Melanoconion) sp.	13	8	0	21	tire	peridomicile	S01º48´15.5´´	W060º21´20.1´´
27 to 30/11/17	2ª	82	Culex nigripalpus	19	27	0	46	tire	peridomicile	S01º48´15.5´´	W060º21´20.1´´
27 to 30/11/17	2ª	82	Limatus durhamii	1	0	0	1	tire	peridomicile	S01º48´15.5´´	W060º21´20.1´´
27 to 30/11/17	2ª	82	Toxorhynchites haemorrhoidalis	0	0	3	3	tire	peridomicile	S01º48´15.5´´	W060º21´20.1´´
27 to 30/11/17	2ª	82	Culex urichii	8	13	0	21	tire	peridomicile	S01º48´15.5´´	W060º21´20.1´´
03 to 06/11/17	4ª	82	Limatus flavisetosus	1	0	0	1	tire	peridomicile	S01º48´15.5´´	W060º21´20.1´´
03 to 06/11/17	4ª	82	Culex urichii	16	8	57	81	tire	peridomicile	S01º48´15.5´´	W060º21´20.1´´
03 to 06/11/17	4ª	83	Culex urichii	4	5	50	59	tire	forest edge	S01º48´14.2´´	W060º21´19.4´´
03 to 06/11/17	1ª	83	Toxorhynchites haemorrhoidalis	0	1	0	1	tire	forest edge	S01º48´14.2´´	W060º21´19.4´´
27 to 30/11/17	2ª	83	Toxorhynchites haemorrhoidalis	0	1	9	10	tire	forest edge	S01º48´14.2´´	W060º21´19.4´´
03 to 06/11/17	3ª	83	Toxorhynchites haemorrhoidalis	0	0	1	1	tire	forest edge	S01º48´14.2´´	W060º21´19.4´´
03 to 06/11/17	3ª	83	Culex (Melanoconion) sp.	0	1	0	1	tire	forest edge	S01º48´14.2´´	W060º21´19.4´´
03 to 06/11/17	3ª	83	Limatus flavisetosus	13	5	0	18	tire	forest edge	S01º48´14.2´´	W060º21´19.4´´
03 to 06/11/17	4ª	83	Limatus flavisetosus	10	3	0	13	tire	forest edge	S01º48´14.2´´	W060º21´19.4´´
03 to 06/11/17	4ª	83	Limatus durhamii	2	2	0	4	tire	forest edge	S01º48´14.2´´	W060º21´19.4´´
03 to 06/11/17	4ª	83	Culex (Melanoconion) sp.	0	1	0	1	tire	forest edge	S01º48´14.2´´	W060º21´19.4´´
03 to 06/11/17	4ª	84	Limatus flavisetosus	5	5	0	10	tire	forest	S01º48´12.9´´	W060º21´18.5´´
03 to 06/11/17	4ª	84	Limatus durhamii	0	1	0	1	tire	forest	S01º48´12.9´´	W060º21´18.5´´
03 to 06/11/17	1ª	84	Culex (Melanoconion) sp.	2	0	0	1	tire	forest	S01º48´12.9´´	W060º21´18.5´´
03 to 06/11/17	1ª	84	Toxorhynchites haemorrhoidalis	0	1	0	1	tire	forest	S01º48´12.9´´	W060º21´18.5´´
03 to 06/11/17	1ª	84	Culex urichii	2	1	0	3	tire	forest	S01º48´12.9´´	W060º21´18.5´´
03 to 06/11/17	1ª	84	Culex nigripalpus	12	3	0	15	tire	forest	S01º48´12.9´´	W060º21´18.5´´
27 to 30/11/17	2ª	84	Culex nigripalpus	0	1	0	1	tire	forest	S01º48´12.9´´	W060º21´18.5´´
27 to 30/11/17	2ª	84	Toxorhynchites haemorrhoidalis	0	2	1	3	tire	forest	S01º48´12.9´´	W060º21´18.5´´
27 to 30/11/17	2ª	84	Culex (Melanoconion) sp.	0	1	0	1	tire	forest	S01º48´12.9´´	W060º21´18.5´´
27 to 30/11/17	2ª	84	Culex urichii	2	2	0	4	tire	forest	S01º48´12.9´´	W060º21´18.5´´
03 to 06/11/17	3ª	84	Trichoprosopon digitatum	1	2	0	3	tire	forest	S01º48´12.9´´	W060º21´18.5´´
03 to 06/11/17	3ª	84	Culex urichii	2	3	0	5	tire	forest	S01º48´12.9´´	W060º21´18.5´´
03 to 06/11/17	4ª	84	Culex urichii	0	0	63	63	tire	forest	S01º48´12.9´´	W060º21´18.5´´
03 to 06/11/17	4ª	85	Limatus durhamii	1	1	0	2	tire	peridomicile	S01°47´17.5´´	W060°21´32.2´´
03 to 06/11/17	4ª	85	Limatus flavisetosus	0	1	0	1	tire	peridomicile	S01°47´17.5´´	W060°21´32.2´´
03 to 06/11/17	1ª	85	Culex (Melanoconion) sp.	2	1	0	3	tire	peridomicile	S01°47´17.5´´	W060°21´32.2´´
03 to 06/11/17	1ª	85	Trichoprosopon digitatum	7	10	48	65	tire	peridomicile	S01°47´17.5´´	W060°21´32.2´´
27 to 30/11/17	2ª	85	Toxorhynchites haemorrhoidalis	0	0	1	1	tire	peridomicile	S01°47´17.5´´	W060°21´32.2´´
27 to 30/11/17	2ª	85	Trichoprosopon digitatum	0	2	0	2	tire	peridomicile	S01°47´17.5´´	W060°21´32.2´´
03 to 06/11/17	3ª	85	Trichoprosopon digitatum	15	13	0	28	tire	peridomicile	S01°47´17.5´´	W060°21´32.2´´
03 to 06/11/17	4ª	85	Culex urichii	19	6	56	81	tire	peridomicile	S01°47´17.5´´	W060°21´32.2´´
03 to 06/11/17	4ª	85	Culex (Melanoconion) sp.	8	4	0	12	tire	peridomicile	S01°47´17.5´´	W060°21´32.2´´
03 to 06/11/17	4ª	86	Limatus durhamii	7	5	12	24	tire	forest edge	S01°47´17.7´´	W060°21´32.8´´
03 to 06/11/17	4ª	86	Sabethes albiprivus	2	1	0	3	tire	forest edge	S01°47´17.7´´	W060°21´32.8´´
03 to 06/11/17	4ª	86	Sabethes chloropterus	0	1	0	1	tire	forest edge	S01°47´17.7´´	W060°21´32.8´´
03 to 06/11/17	4ª	86	Culex urichii	1	1	4	6	tire	forest edge	S01°47´17.7´´	W060°21´32.8´´
03 to 06/11/17	4ª	86	Culex (Melanoconion) sp.	1	0	1	2	tire	forest edge	S01°47´17.7´´	W060°21´32.8´´
03 to 06/11/17	1ª	86	Toxorhynchites haemorrhoidalis	0	1	0	1	tire	forest edge	S01°47´17.7´´	W060°21´32.8´´
27 to 30/11/17	2ª	86	Culex (Melanoconion) sp.	6	2	0	8	tire	forest edge	S01°47´17.7´´	W060°21´32.8´´
27 to 30/11/17	2ª	86	Culex nigripalpus	23	6	0	29	tire	forest edge	S01°47´17.7´´	W060°21´32.8´´
27 to 30/11/17	2ª	86	Culex urichii	10	11	0	21	tire	forest edge	S01°47´17.7´´	W060°21´32.8´´
27 to 30/11/17	2ª	86	Toxorhynchites haemorrhoidalis	1	1	0	2	tire	forest edge	S01°47´17.7´´	W060°21´32.8´´
03 to 06/11/17	3ª	86	Limatus flavisetosus	3	0	0	3	tire	forest edge	S01°47´17.7´´	W060°21´32.8´´
27 to 30/11/17	3ª	86	Culex urichii	0	0	7	7	tire	forest edge	S01°47´17.7´´	W060°21´32.8´´
03 to 06/11/17	3ª	86	Limatus durhamii	5	6	7	18	tire	forest edge	S01°47´17.7´´	W060°21´32.8´´
03 to 06/11/17	4ª	86	Limatus flavisetosus	0	1	0	1	tire	forest edge	S01°47´17.7´´	W060°21´32.8´´
03 to 06/11/17	1ª	87	Toxorhynchites haemorrhoidalis	0	1	0	1	tire	forest	S01°47´22.7´´	W060°21´33.7´´
03 to 06/11/17	1ª	87	Culex urichii	0	2	0	2	tire	forest	S01°47´22.7´´	W060°21´33.7´´
03 to 06/11/17	1ª	87	Trichoprosopon digitatum	0	0	57	57	tire	forest	S01°47´22.7´´	W060°21´33.7´´
27 to 30/11/17	2ª	87	Culex (Melanoconion) sp.	1	3	0	4	tire	forest	S01°47´22.7´´	W060°21´33.7´´
27 to 30/11/17	2ª	87	Culex urichii	21	15	0	36	tire	forest	S01°47´22.7´´	W060°21´33.7´´
03 to 06/11/17	3ª	87	Trichoprosopon digitatum	39	53	0	92	tire	forest	S01°47´22.7´´	W060°21´33.7´´
03 to 06/11/17	4ª	87	Culex nigripalpus	11	12	0	23	tire	forest	S01°47´22.7´´	W060°21´33.7´´
03 to 06/11/17	1ª	88	Toxorhynchites haemorrhoidalis	0	1	0	1	tire	peridomicile	S01°47´17.2´´	W060°21´53.7´´
27 to 30/11/17	2ª	88	Toxorhynchites haemorrhoidalis	0	0	2	2	tire	peridomicile	S01°47´17.2´´	W060°21´53.7´´
03 to 06/11/17	3ª	88	Trichoprosopon digitatum	43	57	70	170	tire	peridomicile	S01°47´17.2´´	W060°21´53.7´´
03 to 06/11/17	4ª	88	Trichoprosopon digitatum	21	13	0	34	tire	peridomicile	S01°47´17.2´´	W060°21´53.7´´
03 to 06/11/17	1ª	89	Culex (Melanoconion) sp.	1	0	0	1	tire	forest edge	S01°47´12.6´´	W060°21´52.2´´
03 to 06/11/17	1ª	89	Culex nigripalpus	1	4	0	5	tire	forest edge	S01°47´12.6´´	W060°21´52.2´´
03 to 06/11/17	1ª	89	Trichoprosopon digitatum	19	20	0	39	tire	forest edge	S01°47´12.6´´	W060°21´52.2´´
27 to 30/11/17	2ª	89	Culex nigripalpus	2	0	0	2	tire	forest edge	S01°47´12.6´´	W060°21´52.2´´
27 to 30/11/17	2ª	89	Limatus durhamii	44	0	0	44	tire	forest edge	S01°47´12.6´´	W060°21´52.2´´
27 to 30/11/17	2ª	89	Culex (Melanoconion) sp.	19	19	0	38	tire	forest edge	S01°47´12.6´´	W060°21´52.2´´
03 to 06/11/17	3ª	89	Culex (Melanoconion) sp.	7	22	0	29	tire	forest edge	S01°47´12.6´´	W060°21´52.2´´
03 to 06/11/17	3ª	89	Limatus durhamii	4	1	0	5	tire	forest edge	S01°47´12.6´´	W060°21´52.2´´
03 to 06/11/17	3ª	89	Culex urichii	1	0	1	1	tire	forest edge	S01°47´12.6´´	W060°21´52.2´´
03 to 06/11/17	1ª	90	Toxorhynchites haemorrhoidalis	1	0	0	1	tire	forest	S01°47´09.6´´	W060°21´52.2´´
27 to 30/11/17	2ª	90	Toxorhynchites haemorrhoidalis	0	0	2	2	tire	forest	S01°47´09.6´´	W060°21´52.2´´
03 to 06/11/17	1ª	90	Culex urichii	3	3	0	6	tire	forest	S01°47´09.6´´	W060°21´52.2´´
03 to 06/11/17	3ª	90	Culex urichii	2	1	0	3	tire	forest	S01°47´09.6´´	W060°21´52.2´´
03 to 06/11/17	4ª	91	Sabethes tridentatus	6	5	0	11	tire	peridomicile	S01°46´36.1´´	W060°19´22.6´´
03 to 06/11/17	4ª	91	Culex urichii	2	2	16	20	tire	peridomicile	S01°46´36.1´´	W060°19´22.6´´
03 to 06/11/17	1ª	91	Toxorhynchites haemorrhoidalis	2	1	5	8	tire	peridomicile	S01°46´36.1´´	W060°19´22.6´´
03 to 06/11/17	3ª	91	Limatus durhamii	10	4	0	14	tire	peridomicile	S01°46´36.1´´	W060°19´22.6´´
03 to 06/11/17	3ª	91	Limatus flavisetosus	5	3	0	8	tire	peridomicile	S01°46´36.1´´	W060°19´22.6´´
03 to 06/11/17	4ª	91	Limatus durhamii	7	1	0	8	tire	peridomicile	S01°46´36.1´´	W060°19´22.6´´
03 to 06/11/17	1ª	92	Culex (Melanoconion) sp.	2	0	0	2	tire	forest edge	S01°46´34.2´´	W060°19´22.9´´
03 to 06/11/17	1ª	92	Trichoprosopon digitatum	0	4	0	4	tire	forest edge	S01°46´34.2´´	W060°19´22.9´´
27 to 30/11/17	2ª	92	Culex (Melanoconion) sp.	2	0	0	2	tire	forest edge	S01°46´34.2´´	W060°19´22.9´´
27 to 30/11/17	2ª	92	Culex urichii	8	8	0	16	tire	forest edge	S01°46´34.2´´	W060°19´22.9´´
27 to 30/11/17	2ª	92	Limatus durhamii	2	1	0	3	tire	forest edge	S01°46´34.2´´	W060°19´22.9´´
27 to 30/11/17	2ª	92	Culex nigripalpus	9	4	0	13	tire	forest edge	S01°46´34.2´´	W060°19´22.9´´
27 to 30/11/17	2ª	92	Toxorhynchites haemorrhoidalis	1	0	0	1	tire	forest edge	S01°46´34.2´´	W060°19´22.9´´
03 to 06/11/17	3ª	92	Culex urichii	17	5	51	73	tire	forest edge	S01°46´34.2´´	W060°19´22.9´´
03 to 06/11/17	3ª	92	Limatus flavisetosus	8	15	0	23	tire	forest edge	S01°46´34.2´´	W060°19´22.9´´
03 to 06/11/17	3ª	92	Limatus durhamii	5	3	0	8	tire	forest edge	S01°46´34.2´´	W060°19´22.9´´
03 to 06/11/17	4ª	92	Culex urichii	4	6	54	64	tire	forest edge	S01°46´34.2´´	W060°19´22.9´´
03 to 06/11/17	4ª	92	Limatus durhamii	3	1	3	7	tire	forest edge	S01°46´34.2´´	W060°19´22.9´´
03 to 06/11/17	1ª	93	Culex nigripalpus	4	0	0	4	tire	forest	S01°46´33.0´´	W060°19´24.6´´
03 to 06/11/17	4ª	93	Culex urichii	3	1	80	84	tire	forest	S01°46´33.0´´	W060°19´24.6´´
03 to 06/11/17	1ª	93	Trichoprosopon digitatum	8	6	0	14	tire	forest	S01°46´33.0´´	W060°19´24.6´´
27 to 30/11/17	2ª	93	Culex (Melanoconion) sp.	9	5	0	14	tire	forest	S01°46´33.0´´	W060°19´24.6´´
27 to 30/11/17	2ª	93	Sabethes tridentatus	7	3	0	10	tire	forest	S01°46´33.0´´	W060°19´24.6´´
03 to 06/11/17	3ª	93	Sabethes tridentatus	2	1	0	3	tire	forest	S01°46´33.0´´	W060°19´24.6´´
03 to 06/11/17	3ª	93	Limatus durhamii	1	0	0	1	tire	forest	S01°46´33.0´´	W060°19´24.6´´
03 to 06/11/17	3ª	93	Limatus flavisetosus	2	2	0	4	tire	forest	S01°46´33.0´´	W060°19´24.6´´
03 to 06/11/17	1ª	94	no water in the trap					tire	peridomicile	S01°47´05.7´´	W060°19´15.7´´
03 to 06/11/17	3ª	94	Toxorhynchites haemorrhoidalis	0	1	0	1	tire	peridomicile	S01°47´05.7´´	W060°19´15.7´´
03 to 06/11/17	4ª	95	Culex urichii	9	14	0	23	tire	forest edge	S01°47´07.6´´	W060°19´15.2´´
03 to 06/11/17	4ª	95	Culex (Melanoconion) sp.	2	2	0	4	tire	forest edge	S01°47´07.6´´	W060°19´15.2´´
03 to 06/11/17	1ª	95	Trichoprosopon digitatum	2	1	0	3	tire	forest edge	S01°47´07.6´´	W060°19´15.2´´
03 to 06/11/17	1ª	95	Toxorhynchites haemorrhoidalis	2	1	0	3	tire	forest edge	S01°47´07.6´´	W060°19´15.2´´
27 to 30/11/17	2ª	95	Culex urichii	7	6	0	13	tire	forest edge	S01°47´07.6´´	W060°19´15.2´´
27 to 30/11/17	2ª	95	Toxorhynchites haemorrhoidalis	0	0	1	1	tire	forest edge	S01°47´07.6´´	W060°19´15.2´´
27 to 30/11/17	2ª	95	Culex (Melanoconion) sp.	7	4	0	11	tire	forest edge	S01°47´07.6´´	W060°19´15.2´´
03 to 06/11/17	3ª	95	Toxorhynchites haemorrhoidalis	0	0	2	2	tire	forest edge	S01°47´07.6´´	W060°19´15.2´´
03 to 06/11/17	4ª	95	Toxorhynchites haemorrhoidalis	0	0	1	1	tire	forest edge	S01°47´07.6´´	W060°19´15.2´´
03 to 06/11/17	4ª	95	Limatus flavisetosus	0	1	0	1	tire	forest edge	S01°47´07.6´´	W060°19´15.2´´
03 to 06/11/17	1ª	96	Toxorhynchites haemorrhoidalis	1	1	0	2	tire	forest	S01°47´09.1´´	W060°19´13.8´´
27 to 30/11/17	2ª	96	Toxorhynchites haemorrhoidalis	0	2	2	4	tire	forest	S01°47´09.1´´	W060°19´13.8´´
27 to 30/11/17	2ª	96	Culex urichii	21	19	20	60	tire	forest	S01°47´09.1´´	W060°19´13.8´´
27 to 30/11/17	2ª	96	Culex nigripalpus	2	1	0	3	tire	forest	S01°47´09.1´´	W060°19´13.8´´
27 to 30/11/17	2ª	96	Limatus flavisetosus	1	0	0	1	tire	forest	S01°47´09.1´´	W060°19´13.8´´
03 to 06/11/17	3ª	96	Toxorhynchites haemorrhoidalis	0	1	0	1	tire	forest	S01°47´09.1´´	W060°19´13.8´´
03 to 06/11/17	4ª	96	Limatus flavisetosus	7	3	0	10	tire	forest	S01°47´09.1´´	W060°19´13.8´´
03 to 06/11/17	4ª	96	Culex urichii	9	12	62	83	tire	forest	S01°47´09.1´´	W060°19´13.8´´
03 to 06/11/17	4ª	97	Aedes albopictus	2	1	0	3	tire	peridomicile	S01°48´16.0´´	W060°19´06.2´´
03 to 06/11/17	4ª	97	Limatus durhamii	2	2	0	4	tire	peridomicile	S01°48´16.0´´	W060°19´06.2´´
03 to 06/11/17	1ª	97	negative	0	0	0	0	tire	peridomicile	S01°48´16.0´´	W060°19´06.2´´
27 to 30/11/17	2ª	97	Toxorhynchites haemorrhoidalis	0	1	1	2	tire	peridomicile	S01°48´16.0´´	W060°19´06.2´´
03 to 06/11/17	3ª	97	Toxorhynchites haemorrhoidalis	1	1	3	5	tire	peridomicile	S01°48´16.0´´	W060°19´06.2´´
03 to 06/11/17	3ª	97	Aedes albopictus	1	0	0	1	tire	peridomicile	S01°48´16.0´´	W060°19´06.2´´
03 to 06/11/17	4ª	97	Toxorhynchites haemorrhoidalis	0	0	10	10	tire	peridomicile	S01°48´16.0´´	W060°19´06.2´´
03 to 06/11/17	1ª	98	no water in the trap					tire	forest edge	S01°48´16.3´´	W060°19´08.9´´
27 to 30/11/17	2ª	98	Limatus durhamii	0	1	0	1	tire	forest edge	S01°48´16.3´´	W060°19´08.9´´
03 to 06/11/17	3ª	98	Toxorhynchites haemorrhoidalis	0	0	2	2	tire	forest edge	S01°48´16.3´´	W060°19´08.9´´
03 to 06/11/17	3ª	98	Limatus flavisetosus	0	1	0	1	tire	forest edge	S01°48´16.3´´	W060°19´08.9´´
03 to 06/11/17	3ª	98	Limatus durhamii	3	1	0	4	tire	forest edge	S01°48´16.3´´	W060°19´08.9´´
03 to 06/11/17	4ª	98	Toxorhynchites haemorrhoidalis	0	0	1	1	tire	forest edge	S01°48´16.3´´	W060°19´08.9´´
03 to 06/11/17	4ª	99	Limatus durhamii	0	3	10	13	tire	forest	S01°48´17.2´´	W060°19´09.5´´
03 to 06/11/17	1ª	99	Toxorhynchites haemorrhoidalis	0	1	1	2	tire	forest	S01°48´17.2´´	W060°19´09.5´´
27 to 30/11/17	2ª	99	Limatus durhamii	3	1	0	4	tire	forest	S01°48´17.2´´	W060°19´09.5´´
27 to 30/11/17	2ª	99	Culex urichii	9	3	0	12	tire	forest	S01°48´17.2´´	W060°19´09.5´´
1900-01-03	3ª	99	Culex urichii	4	7	3	14	tire	forest	S01°48´17.2´´	W060°19´09.5´´
03 to 06/11/17	3ª	99	Limatus durhamii	7	3	0	10	tire	forest	S01°48´17.2´´	W060°19´09.5´´
03 to 06/11/17	3ª	99	Limatus flavisetosus	2	2	0	4	tire	forest	S01°48´17.2´´	W060°19´09.5´´
03 to 06/11/17	4ª	99	Culex urichii	0	0	1	1	tire	forest	S01°48´17.2´´	W060°19´09.5´´
03 to 06/11/17	4ª	99	Toxorhynchites haemorrhoidalis	0	0	1	1	tire	forest	S01°48´17.2´´	W060°19´09.5´´
03 to 06/11/17	1ª	100	Toxorhynchites haemorrhoidalis	1	0	0	1	tire	peridomicile	S01°48´31.4´´	W060°19´05.4´´
03 to 06/11/17	1ª	100	Trichoprosopon digitatum	2	0	0	2	tire	peridomicile	S01°48´31.4´´	W060°19´05.4´´
27 to 30/11/17	2ª	100	Sabethes tridentatus	1	1	0	2	tire	peridomicile	S01°48´31.4´´	W060°19´05.4´´
27 to 30/11/17	2ª	100	Culex nigripalpus	0	1	0	1	tire	peridomicile	S01°48´31.4´´	W060°19´05.4´´
27 to 30/11/17	2ª	100	Trichoprosopon digitatum	1	0	0	1	tire	peridomicile	S01°48´31.4´´	W060°19´05.4´´
27 to 30/11/17	2ª	100	Aedes albopictus	22	19	0	41	tire	peridomicile	S01°48´31.4´´	W060°19´05.4´´
27 to 30/11/17	2ª	100	Toxorhynchites haemorrhoidalis	1	0	1	2	tire	peridomicile	S01°48´31.4´´	W060°19´05.4´´
03 to 06/11/17	3ª	100	Limatus durhamii	8	4	0	12	tire	peridomicile	S01°48´31.4´´	W060°19´05.4´´
03 to 06/11/17	3ª	100	Culex urichii	0	2	0	2	tire	peridomicile	S01°48´31.4´´	W060°19´05.4´´
03 to 06/11/17	3ª	100	Aedes albopictus	42	19	1	62	tire	peridomicile	S01°48´31.4´´	W060°19´05.4´´
03 to 06/11/17	4ª	100	Aedes albopictus	2	1	0	3	tire	peridomicile	S01°48´31.4´´	W060°19´05.4´´
03 to 06/11/17	4ª	101	Aedes albopictus	1	4	0	5	tire	forest edge	S01°48´29.5´´	W060°19´01.6´´
03 to 06/11/17	4ª	101	Limatus durhamii	8	9	0	17	tire	forest edge	S01°48´29.5´´	W060°19´01.6´´
03 to 06/11/17	1ª	101	Culex quinquefasciatus	3	0	0	3	tire	forest edge	S01°48´29.5´´	W060°19´01.6´´
03 to 06/11/17	1ª	101	Trichoprosopon digitatum	1	0	0	1	tire	forest edge	S01°48´29.5´´	W060°19´01.6´´
27 to 30/11/17	2ª	101	Culex nigripalpus	5	1	0	6	tire	forest edge	S01°48´29.5´´	W060°19´01.6´´
27 to 30/11/17	2ª	101	Culex (Melanoconion) sp.	1	1	0	2	tire	forest edge	S01°48´29.5´´	W060°19´01.6´´
27 to 30/11/17	2ª	101	Trichoprosopon digitatum	3	5	0	8	tire	forest edge	S01°48´29.5´´	W060°19´01.6´´
03 to 06/11/17	3ª	101	Trichoprosopon digitatum	4	7	120	131	tire	forest edge	S01°48´29.5´´	W060°19´01.6´´
03 to 06/11/17	4ª	101	Limatus flavisetosus	8	8	0	16	tire	forest edge	S01°48´29.5´´	W060°19´01.6´´
03 to 06/11/17	4ª	101	Sabethes tridentatus	0	2	0	2	tire	forest edge	S01°48´29.5´´	W060°19´01.6´´
03 to 06/11/17	1ª	102	Trichoprosopon digitatum	0	0	80	80	tire	forest	S01°48´29.7´´	W060°18´57.0´´
03 to 06/11/17	1ª	102	Culex urichii	0	1	0	1	tire	forest	S01°48´29.7´´	W060°18´57.0´´
03 to 06/11/17	3ª	102	Toxorhynchites haemorrhoidalis	0	0	6	6	tire	forest	S01°48´29.7´´	W060°18´57.0´´
03 to 06/11/17	1ª	102	Culex nigripalpus	12	3	0	15	tire	forest	S01°48´29.7´´	W060°18´57.0´´
27 to 30/11/17	2ª	102	Culex urichii	25	29	122	176	tire	forest	S01°48´29.7´´	W060°18´57.0´´
03 to 06/11/17	3ª	102	Culex urichii	1	0	0	1	tire	forest	S01°48´29.7´´	W060°18´57.0´´
03 to 06/11/17	3ª	102	Limatus flavisetosus	5	7	0	12	tire	forest	S01°48´29.7´´	W060°18´57.0´´
03 to 06/11/17	1ª	103	no water in the trap					tire	peridomicile	S01°48´51.6´´	W060°19´05.8´´
27 to 30/11/17	2ª	103	Aedes albopictus	0	2	0	2	tire	peridomicile	S01°48´51.6´´	W060°19´05.8´´
03 to 06/11/17	3ª	103	Toxorhynchites haemorrhoidalis	0	0	1	1	tire	peridomicile	S01°48´51.6´´	W060°19´05.8´´
03 to 06/11/17	3ª	103	Culex urichii	1	0	0	1	tire	peridomicile	S01°48´51.6´´	W060°19´05.8´´
03 to 06/11/17	4ª	103	Limatus durhamii	5	0	0	5	tire	peridomicile	S01°48´51.6´´	W060°19´05.8´´
03 to 06/11/17	4ª	103	Culex (Melanoconion) sp.	0	1	0	1	tire	peridomicile	S01°48´51.6´´	W060°19´05.8´´
03 to 06/11/17	1ª	104	no water in the trap					tire	forest edge	S01°48´52.4´´	W060°19´07.9´´
03 to 06/11/17	4ª	104	Limatus durhamii	5	6	0	11	tire	forest edge	S01°48´52.4´´	W060°19´07.9´´
03 to 06/11/17	4ª	104	Culex nigripalpus	1	0	0	1	tire	forest edge	S01°48´52.4´´	W060°19´07.9´´
03 to 06/11/17	4ª	104	Limatus flavisetosus	1	1	0	2	tire	forest edge	S01°48´52.4´´	W060°19´07.9´´
27 to 30/11/17	2ª	104	Haemagogus janthinomys	1	0	0	1	tire	forest edge	S01°48´52.4´´	W060°19´07.9´´
03 to 06/11/17	3ª	104	Toxorhynchites haemorrhoidalis	1	0	0	1	tire	forest edge	S01°48´52.4´´	W060°19´07.9´´
03 to 06/11/17	3ª	104	Culex urichii	1	2	0	4	tire	forest edge	S01°48´52.4´´	W060°19´07.9´´
03 to 06/11/17	3ª	104	Culex nigripalpus	4	12	0	16	tire	forest edge	S01°48´52.4´´	W060°19´07.9´´
03 to 06/11/17	3ª	104	Limatus flavisetosus	1	2	0	3	tire	forest edge	S01°48´52.4´´	W060°19´07.9´´
03 to 06/11/17	4ª	104	Culex urichii	7	11	0	18	tire	forest edge	S01°48´52.4´´	W060°19´07.9´´
03 to 06/11/17	4ª	105	Limatus durhamii	1	0	0	1	tire	forest	S01°48´52.2´´	W060°19´10.4´´
03 to 06/11/17	1ª	105	Culex nigripalpus	2	2	0	4	tire	forest	S01°48´52.2´´	W060°19´10.4´´
03 to 06/11/17	1ª	105	Toxorhynchites haemorrhoidalis	0	1	1	2	tire	forest	S01°48´52.2´´	W060°19´10.4´´
27 to 30/11/17	2ª	105	Limatus durhamii	1	0	0	1	tire	forest	S01°48´52.2´´	W060°19´10.4´´
27 to 30/11/17	2ª	105	Toxorhynchites haemorrhoidalis	0	0	4	4	tire	forest	S01°48´52.2´´	W060°19´10.4´´
27 to 30/11/17	2ª	105	Culex urichii	10	6	16	32	tire	forest	S01°48´52.2´´	W060°19´10.4´´
03 to 06/11/17	3ª	105	Toxorhynchites haemorrhoidalis	0	0	3	3	tire	forest	S01°48´52.2´´	W060°19´10.4´´
03 to 06/11/17	4ª	105	Aedes albopictus	3	14	3	20	tire	forest	S01°48´52.2´´	W060°19´10.4´´
03 to 06/11/17	1ª	106	Toxorhynchites haemorrhoidalis	1	1	3	5	tire	peridomicile	S01°49´00.7´´	W060°19´09.1´´
27 to 30/11/17	2ª	106	Toxorhynchites haemorrhoidalis	0	1	1	2	tire	peridomicile	S01°49´00.7´´	W060°19´09.1´´
03 to 06/11/17	3ª	106	Toxorhynchites haemorrhoidalis	0	0	2	2	tire	peridomicile	S01°49´00.7´´	W060°19´09.1´´
03 to 06/11/17	4ª	106	Toxorhynchites haemorrhoidalis	0	0	4	4	tire	peridomicile	S01°49´00.7´´	W060°19´09.1´´
03 to 06/11/17	4ª	106	Aedes albopictus	5	5	25	35	tire	peridomicile	S01°49´00.7´´	W060°19´09.1´´
03 to 06/11/17	4ª	107	Limatus flavisetosus	2	1	0	3	tire	forest edge	S01°49´00.5´´	W060°19´10.7´´
03 to 06/11/17	1ª	107	Toxorhynchites haemorrhoidalis	1	1	11	13	tire	forest edge	S01°49´00.5´´	W060°19´10.7´´
27 to 30/11/17	2ª	107	Culex nigripalpus	9	8	0	17	tire	forest edge	S01°49´00.5´´	W060°19´10.7´´
27 to 30/11/17	2ª	107	Limatus durhamii	8	0	0	8	tire	forest edge	S01°49´00.5´´	W060°19´10.7´´
27 to 30/11/17	2ª	107	Toxorhynchites haemorrhoidalis	1	0	0	1	tire	forest edge	S01°49´00.5´´	W060°19´10.7´´
03 to 06/11/17	3ª	107	Limatus durhamii	17	1	0	18	tire	forest edge	S01°49´00.5´´	W060°19´10.7´´
03 to 06/11/17	3ª	107	Limatus flavisetosus	16	12	0	28	tire	forest edge	S01°49´00.5´´	W060°19´10.7´´
03 to 06/11/17	4ª	107	Toxorhynchites haemorrhoidalis	0	0	2	2	tire	forest edge	S01°49´00.5´´	W060°19´10.7´´
03 to 06/11/17	4ª	107	Culex (Melanoconion) sp.	0	2	2	4	tire	forest edge	S01°49´00.5´´	W060°19´10.7´´
03 to 06/11/17	4ª	107	Culex nigripalpus	0	1	0	1	tire	forest edge	S01°49´00.5´´	W060°19´10.7´´
03 to 06/11/17	4ª	107	Culex urichii	1	2	0	3	tire	forest edge	S01°49´00.5´´	W060°19´10.7´´
03 to 06/11/17	4ª	108	Culex (Melanoconion) sp.	4	4	0	8	tire	forest	S01°49´01.4´´	W060°19´13.9´´
03 to 06/11/17	1ª	108	Toxorhynchites haemorrhoidalis	0	3	0	3	tire	forest	S01°49´01.4´´	W060°19´13.9´´
27 to 30/11/17	2ª	108	Culex urichii	15	10	56	81	tire	forest	S01°49´01.4´´	W060°19´13.9´´
27 to 30/11/17	2ª	108	Toxorhynchites haemorrhoidalis	1	0	2	3	tire	forest	S01°49´01.4´´	W060°19´13.9´´
03 to 06/11/17	3ª	108	Culex urichii	2	0	0	2	tire	forest	S01°49´01.4´´	W060°19´13.9´´
03 to 06/11/17	3ª	108	Limatus flavisetosus	2	0	0	2	tire	forest	S01°49´01.4´´	W060°19´13.9´´
03 to 06/11/17	3ª	108	Culex nigripalpus	6	2	0	8	tire	forest	S01°49´01.4´´	W060°19´13.9´´
03 to 06/11/17	4ª	108	Toxorhynchites haemorrhoidalis	0	0	1	1	tire	forest	S01°49´01.4´´	W060°19´13.9´´
03 to 06/11/17	4ª	108	Culex urichii	12	7	117	136	tire	forest	S01°49´01.4´´	W060°19´13.9´´
03 to 06/11/17	4ª	109	Limatus durhamii	2	0	0	2	bamboo internode	peridomicile	S01º48´23.6´´	W060º16´25.6´´
03 to 06/11/17	4ª	109	Limatus flavisetosus	0	1	0	1	bamboo internode	peridomicile	S01º48´23.6´´	W060º16´25.6´´
03 to 06/11/17	1ª	109	Trichoprosopon digitatum	31	27	0	58	bamboo internode	peridomicile	S01º48´23.6´´	W060º16´25.6´´
03 to 06/11/17	3ª	109	Toxorhynchites haemorrhoidalis	0	0	1	1	bamboo internode	peridomicile	S01º48´23.6´´	W060º16´25.6´´
03 to 06/11/17	4ª	109	Toxorhynchites haemorrhoidalis	0	0	1	1	bamboo internode	peridomicile	S01º48´23.6´´	W060º16´25.6´´
03 to 06/11/17	1ª	110	Culex nigripalpus	3	2	0	5	bamboo internode	forest edge	S01º48´23.7´´	W060º16´27.6´´
03 to 06/11/17	1ª	110	Orthopodomyia fascipes	14	14	0	28	bamboo internode	forest edge	S01º48´23.7´´	W060º16´27.6´´
27 to 30/11/17	2ª	110	Limatus durhamii	1	0	0	1	bamboo internode	forest edge	S01º48´23.7´´	W060º16´27.6´´
27 to 30/11/17	2ª	110	Haemagogus janthinomys	1	0	0	1	bamboo internode	forest edge	S01º48´23.7´´	W060º16´27.6´´
27 to 30/11/17	2ª	110	Orthopodomyia fascipes	7	6	0	13	bamboo internode	forest edge	S01º48´23.7´´	W060º16´27.6´´
27 to 30/11/17	2ª	110	Toxorhynchites haemorrhoidalis	0	1	0	1	bamboo internode	forest edge	S01º48´23.7´´	W060º16´27.6´´
27 to 30/11/17	2ª	110	Culex nigripalpus	0	5	0	5	bamboo internode	forest edge	S01º48´23.7´´	W060º16´27.6´´
03 to 06/11/17	3ª	110	Haemagogus janthinomys	1	1	0	2	bamboo internode	forest edge	S01º48´23.7´´	W060º16´27.6´´
03 to 06/11/17	3ª	110	Sabethes tridentatus	3	11	0	14	bamboo internode	forest edge	S01º48´23.7´´	W060º16´27.6´´
03 to 06/11/17	3ª	110	Sabethes chloropterus	0	1	0	1	bamboo internode	forest edge	S01º48´23.7´´	W060º16´27.6´´
03 to 06/11/17	4ª	110	Sabethes tridentatus	1	1	0	2	bamboo internode	forest edge	S01º48´23.7´´	W060º16´27.6´´
03 to 06/11/17	4ª	110	Haemagogus janthinomys	1	0	0	1	bamboo internode	forest edge	S01º48´23.7´´	W060º16´27.6´´
03 to 06/11/17	1ª	111	Trichoprosopon digitatum	16	13	76	105	bamboo internode	forest	S01º48´21.8´´	W060º16´28.9´´
27 to 30/11/17	2ª	111	Wyeomyia aponoroma	3	0	0	3	bamboo internode	forest	S01º48´21.8´´	W060º16´28.9´´
27 to 30/11/17	2ª	111	Trichoprosopon digitatum	0	2	28	30	bamboo internode	forest	S01º48´21.8´´	W060º16´28.9´´
03 to 06/11/17	3ª	111	Culex (Melanoconion) sp.	16	9	0	25	bamboo internode	forest	S01º48´21.8´´	W060º16´28.9´´
03 to 06/11/17	4ª	111	Culex urichii	2	0	0	2	bamboo internode	forest	S01º48´21.8´´	W060º16´28.9´´
03 to 06/11/17	4ª	111	Culex (Melanoconion) sp.	2	2	0	4	bamboo internode	forest	S01º48´21.8´´	W060º16´28.9´´
03 to 06/11/17	1ª	112	Culex (Melanoconion) sp.	1	2	0	3	bamboo internode	peridomicile	S01º48´13.3´´	W060º16´25.4´´
27 to 30/11/17	2ª	112	Culex (Melanoconion) sp.	0	1	0	1	bamboo internode	peridomicile	S01º48´13.3´´	W060º16´25.4´´
27 to 30/11/17	2ª	112	Trichoprosopon digitatum	26	12	0	38	bamboo internode	peridomicile	S01º48´13.3´´	W060º16´25.4´´
03 to 06/11/17	4ª	112	Toxorhynchites haemorrhoidalis	0	0	1	1	bamboo internode	peridomicile	S01º48´13.3´´	W060º16´25.4´´
03 to 06/11/17	1ª	113	Trichoprosopon digitatum	16	6	58	80	bamboo internode	forest edge	S01º48´14.9´´	W060º16´27.3´´
27 to 30/11/17	2ª	113	Culex (Melanoconion) sp.	1	5	0	6	bamboo internode	forest edge	S01º48´14.9´´	W060º16´27.3´´
27 to 30/11/17	2ª	113	Sabethes albiprivus	0	1	0	1	bamboo internode	forest edge	S01º48´14.9´´	W060º16´27.3´´
27 to 30/11/17	2ª	113	Toxorhynchites haemorrhoidalis	1	0	0	1	bamboo internode	forest edge	S01º48´14.9´´	W060º16´27.3´´
27 to 30/11/17	2ª	113	Trichoprosopon digitatum	1	0	0	1	bamboo internode	forest edge	S01º48´14.9´´	W060º16´27.3´´
03 to 06/11/17	4ª	113	Culex (Melanoconion) sp.	0	1	0	1	bamboo internode	forest edge	S01º48´14.9´´	W060º16´27.3´´
03 to 06/11/17	4ª	114	Culex (Melanoconion) sp.	10	6	0	16	bamboo internode	forest	S01º48´13.4´´	W060º16´27.9´´
03 to 06/11/17	4ª	114	Culex urichii	0	2	0	2	bamboo internode	forest	S01º48´13.4´´	W060º16´27.9´´
03 to 06/11/17	1ª	114	Culex urichii	1	0	0	1	bamboo internode	forest	S01º48´13.4´´	W060º16´27.9´´
03 to 06/11/17	1ª	114	Culex (Melanoconion) sp.	0	1	0	1	bamboo internode	forest	S01º48´13.4´´	W060º16´27.9´´
03 to 06/11/17	3ª	114	Sabethes albiprivus	0	1	0	1	bamboo internode	forest	S01º48´13.4´´	W060º16´27.9´´
03 to 06/11/17	1ª	114	Trichoprosopon digitatum	7	13	58	78	bamboo internode	forest	S01º48´13.4´´	W060º16´27.9´´
27 to 30/11/17	2ª	114	Wyeomyia aponoroma	1	1	0	2	bamboo internode	forest	S01º48´13.4´´	W060º16´27.9´´
27 to 30/11/17	2ª	114	Culex nigripalpus	33	37	0	70	bamboo internode	forest	S01º48´13.4´´	W060º16´27.9´´
03 to 06/11/17	3ª	114	Culex (Melanoconion) sp.	0	2	0	2	bamboo internode	forest	S01º48´13.4´´	W060º16´27.9´´
03 to 06/11/17	1ª	115	Trichoprosopon digitatum	3	4	0	7	bamboo internode	peridomicile	S01º48´27.0´´	W060º16´26.2´´
27 to 30/11/17	2ª	115	Haemagogus janthinomys	4	2	0	6	bamboo internode	peridomicile	S01º48´27.0´´	W060º16´26.2´´
03 to 06/11/17	4ª	115	Haemagogus janthinomys	6	2	0	8	bamboo internode	peridomicile	S01º48´27.0´´	W060º16´26.2´´
03 to 06/11/17	4ª	116	Culex (Melanoconion) sp.	6	6	0	12	bamboo internode	forest edge	S01º48´27.5´´	W060º16´28.1´´
03 to 06/11/17	1ª	116	negative	0	0	0	0	bamboo internode	forest edge	S01º48´27.5´´	W060º16´28.1´´
03 to 06/11/17	4ª	117	Sabethes chloropterus	1	0	0	1	bamboo internode	forest	S01º48´26.6´´	W060º16´28.8´´
03 to 06/11/17	1ª	117	negative	0	0	0	0	bamboo internode	forest	S01º48´26.6´´	W060º16´28.8´´
27 to 30/11/17	2ª	117	Trichoprosopon digitatum	1	0	0	1	bamboo internode	forest	S01º48´26.6´´	W060º16´28.8´´
27 to 30/11/17	2ª	117	Culex (Melanoconion) sp.	6	3	0	9	bamboo internode	forest	S01º48´26.6´´	W060º16´28.8´´
03 to 06/11/17	3ª	117	Sabethes albiprivus	0	1	0	1	bamboo internode	forest	S01º48´26.6´´	W060º16´28.8´´
03 to 06/11/17	3ª	117	Culex (Melanoconion) sp.	2	0	0	2	bamboo internode	forest	S01º48´26.6´´	W060º16´28.8´´
03 to 06/11/17	4ª	117	Culex (Melanoconion) sp.	0	0	0	1	bamboo internode	forest	S01º48´26.6´´	W060º16´28.8´´
03 to 06/11/17	1ª	118	Sabethes tridentatus	0	1	0	1	bamboo internode	peridomicile	N38º51´20.0´´	W094º47´56.5´´
27 to 30/11/17	2ª	118	Trichoprosopon digitatum	1	0	0	1	bamboo internode	peridomicile	N38º51´20.0´´	W094º47´56.5´´
27 to 30/11/17	2ª	118	Sabethes tridentatus	7	5	0	12	bamboo internode	peridomicile	N38º51´20.0´´	W094º47´56.5´´
03 to 06/11/17	3ª	118	Sabethes tridentatus	2	1	0	3	bamboo internode	peridomicile	N38º51´20.0´´	W094º47´56.5´´
03 to 06/11/17	4ª	118	Sabethes tridentatus	0	1	0	1	bamboo internode	peridomicile	N38º51´20.0´´	W094º47´56.5´´
03 to 06/11/17	1ª	119	negative	0	0	0	0	bamboo internode	forest edge	S01º48´37.6´´	W060º16´29.3´´
03 to 06/11/17	1ª	120	Toxorhynchites haemorrhoidalis	0	1	0	1	bamboo internode	forest	S01º48´34.9´´	W060º16´30.2´´
03 to 06/11/17	1ª	120	Trichoprosopon digitatum	0	4	12	16	bamboo internode	forest	S01º48´34.9´´	W060º16´30.2´´
27 to 30/11/17	2ª	120	Culex (Melanoconion) sp.	19	26	0	45	bamboo internode	forest	S01º48´34.9´´	W060º16´30.2´´
03 to 06/11/17	4ª	120	negative	0	0	0	0	bamboo internode	forest	S01º48´34.9´´	W060º16´30.2´´
03 to 06/11/17	1ª	121	Toxorhynchites haemorrhoidalis	1	0	0	1	bamboo internode	peridomicile	S01º45´51.3´´	W060º17´08.4´´
27 to 30/11/17	2ª	121	Culex urichii	0	1	0	1	bamboo internode	peridomicile	S01º45´51.3´´	W060º17´08.4´´
27 to 30/11/17	2ª	121	Trichoprosopon digitatum	2	13	51	66	bamboo internode	peridomicile	S01º45´51.3´´	W060º17´08.4´´
03 to 06/11/17	3ª	121	Trichoprosopon digitatum	0	16	67	83	bamboo internode	peridomicile	S01º45´51.3´´	W060º17´08.4´´
03 to 06/11/17	4ª	121	Toxorhynchites haemorrhoidalis	0	0	1	1	bamboo internode	peridomicile	S01º45´51.3´´	W060º17´08.4´´
03 to 06/11/17	4ª	122	Sabethes tridentatus	0	1	0	1	bamboo internode	forest edge	S01º45´50.4´´	W060º17´07.5´´
03 to 06/11/17	4ª	122	Sabethes albiprivus	1	0	0	1	bamboo internode	forest edge	S01º45´50.4´´	W060º17´07.5´´
03 to 06/11/17	1ª	122	Wyeomyia aponoroma	3	0	0	3	bamboo internode	forest edge	S01º45´50.4´´	W060º17´07.5´´
27 to 30/11/17	2ª	122	Wyeomyia aponoroma	1	0	0	1	bamboo internode	forest edge	S01º45´50.4´´	W060º17´07.5´´
27 to 30/11/17	2ª	122	Culex nigripalpus	0	1	0	1	bamboo internode	forest edge	S01º45´50.4´´	W060º17´07.5´´
27 to 30/11/17	2ª	122	Trichoprosopon digitatum	0	5	0	5	bamboo internode	forest edge	S01º45´50.4´´	W060º17´07.5´´
27 to 30/11/17	2ª	122	Culex (Melanoconion) sp.	0	1	0	1	bamboo internode	forest edge	S01º45´50.4´´	W060º17´07.5´´
03 to 06/11/17	4ª	123	Haemagogus janthinomys	1	3	0	4	bamboo internode	forest	S01º45´49.5´´	W060º17´04.1´´
03 to 06/11/17	1ª	123	negative	0	0	0	0	bamboo internode	forest	S01º45´49.5´´	W060º17´04.1´´
27 to 30/11/17	2ª	123	Sabethes albiprivus	4	2	0	6	bamboo internode	forest	S01º45´49.5´´	W060º17´04.1´´
03 to 06/11/17	3ª	123	Toxorhynchites haemorrhoidalis	0	0	1	1	bamboo internode	forest	S01º45´49.5´´	W060º17´04.1´´
03 to 06/11/17	3ª	123	Limatus durhamii	2	0	0	2	bamboo internode	forest	S01º45´49.5´´	W060º17´04.1´´
03 to 06/11/17	3ª	123	Culex (Melanoconion) sp.	0	1	0	1	bamboo internode	forest	S01º45´49.5´´	W060º17´04.1´´
03 to 06/11/17	4ª	123	Culex (Melanoconion) sp.	1	0	0	3	bamboo internode	forest	S01º45´49.5´´	W060º17´04.1´´
03 to 06/11/17	1ª	124	negative	0	0	0	0	bamboo internode	peridomicile	S01º47´33.4´´	W060º17´42.4´´
03 to 06/11/17	1ª	125	no water in the trap					bamboo internode	forest edge	S01º47´35.7´´	W060º17´42.6´´
27 to 30/11/17	2ª	125	Sabethes glaucodaemon	1	0	0	1	bamboo internode	forest edge	S01º47´35.7´´	W060º17´42.6´´
03 to 06/11/17	3ª	125	Sabethes glaucodaemon	0	1	0	1	bamboo internode	forest edge	S01º47´35.7´´	W060º17´42.6´´
03 to 06/11/17	4ª	126	Culex (Melanoconion) sp.	2	0	0	2	bamboo internode	forest	S01º47´37.0´´	W060º17´43.5´´
03 to 06/11/17	1ª	126	no water in the trap	0	0	0	0	bamboo internode	forest	S01º47´37.0´´	W060º17´43.5´´
27 to 30/11/17	2ª	126	Sabethes glaucodaemon	1	0	0	1	bamboo internode	forest	S01º47´37.0´´	W060º17´43.5´´
27 to 30/11/17	2ª	126	Culex nigripalpus	0	1	0	1	bamboo internode	forest	S01º47´37.0´´	W060º17´43.5´´
03 to 06/11/17	3ª	126	Culex (Melanoconion) sp.	4	3	0	7	bamboo internode	forest	S01º47´37.0´´	W060º17´43.5´´
03 to 06/11/17	1ª	127	Trichoprosopon digitatum	0	1	0	1	bamboo internode	peridomicile	S01º48´04.4´´	W060º18´47.1´´
27 to 30/11/17	2ª	127	Sabethes belisarioi	3	0	0	3	bamboo internode	peridomicile	S01º48´04.4´´	W060º18´47.1´´
27 to 30/11/17	2ª	127	Sabethes tridentatus	4	0	0	4	bamboo internode	peridomicile	S01º48´04.4´´	W060º18´47.1´´
03 to 06/11/17	3ª	127	Aedes albopictus	9	1	0	10	bamboo internode	peridomicile	S01º48´04.4´´	W060º18´47.1´´
03 to 06/11/17	4ª	127	Sabethes tridentatus	2	0	0	2	bamboo internode	peridomicile	S01º48´04.4´´	W060º18´47.1´´
03 to 06/11/17	1ª	128	Trichoprosopon digitatum	3	7	68	78	bamboo internode	forest edge	S01º48´06.6´´	W060º18´46.0´´
03 to 06/11/17	1ª	129	Orthopodomyia fascipes	0	1	0	1	bamboo internode	forest	S01º48´07.5´´	W060º18´44.4´´
03 to 06/11/17	1ª	129	Trichoprosopon digitatum	13	40	74	127	bamboo internode	forest	S01º48´07.5´´	W060º18´44.4´´
27 to 30/11/17	2ª	129	Culex urichii	1	3	0	4	bamboo internode	forest	S01º48´07.5´´	W060º18´44.4´´
27 to 30/11/17	2ª	129	Trichoprosopon digitatum	6	17	25	48	bamboo internode	forest	S01º48´07.5´´	W060º18´44.4´´
03 to 06/11/17	4ª	130	Sabethes tridentatus	2	0	0	2	bamboo internode	peridomicile	S01°48´37.6´´	W060°20´24.5´´
03 to 06/11/17	4ª	130	Haemagogus janthinomys	0	1	0	1	bamboo internode	peridomicile	S01°48´37.6´´	W060°20´24.5´´
03 to 06/11/17	1ª	130	Trichoprosopon digitatum	0	0	25	25	bamboo internode	peridomicile	S01°48´37.6´´	W060°20´24.5´´
03 to 06/11/17	1ª	131	negative	0	0	0	0	bamboo internode	forest edge	S01°48´41.2´´	W060°20´24.2´´
27 to 30/11/17	2ª	131	Sabethes glaucodaemon	1	0	0	1	bamboo internode	forest edge	S01°48´41.2´´	W060°20´24.2´´
03 to 06/11/17	3ª	131	Sabethes albiprivus	0	2	0	2	bamboo internode	forest edge	S01°48´41.2´´	W060°20´24.2´´
03 to 06/11/17	4ª	131	negative	0	0	0	0	bamboo internode	forest edge	S01°48´41.2´´	W060°20´24.2´´
03 to 06/11/17	1ª	132	negative	0	0	0	0	bamboo internode	forest	S01°48´42.9´´	W060°20´24.3´´
27 to 30/11/17	2ª	132	Sabethes tridentatus	6	8	0	14	bamboo internode	forest	S01°48´42.9´´	W060°20´24.3´´
27 to 30/11/17	2ª	132	Culex (Melanoconion) sp.	4	4	0	8	bamboo internode	forest	S01°48´42.9´´	W060°20´24.3´´
03 to 06/11/17	4ª	132	negative	0	0	0	0	bamboo internode	forest	S01°48´42.9´´	W060°20´24.3´´
03 to 06/11/17	1ª	133	Culex nigripalpus	28	4	0	32	bamboo internode	peridomicile	S01º48´37.0´´	W060º20´39.2´´
03 to 06/11/17	3ª	133	Wyeomyia aponoroma	1	0	0	1	bamboo internode	peridomicile	S01º48´37.0´´	W060º20´39.2´´
03 to 06/11/17	1ª	133	Trichoprosopon digitatum	9	16	0	25	bamboo internode	peridomicile	S01º48´37.0´´	W060º20´39.2´´
27 to 30/11/17	2ª	133	Culex urichii	0	1	0	1	bamboo internode	peridomicile	S01º48´37.0´´	W060º20´39.2´´
27 to 30/11/17	2ª	133	Trichoprosopon digitatum	4	1	0	5	bamboo internode	peridomicile	S01º48´37.0´´	W060º20´39.2´´
03 to 06/11/17	3ª	133	Sabethes tridentatus	2	1	0	5	bamboo internode	peridomicile	S01º48´37.0´´	W060º20´39.2´´
03 to 06/11/17	4ª	133	Culex (Melanoconion) sp.	4	5	0	9	bamboo internode	peridomicile	S01º48´37.0´´	W060º20´39.2´´
03 to 06/11/17	1ª	134	negative	0	0	0	0	bamboo internode	forest edge	S01º48´36.3´´	W060º20´40.1´´
27 to 30/11/17	2ª	134	Sabethes tridentatus	1	0	0	1	bamboo internode	forest edge	S01º48´36.3´´	W060º20´40.1´´
03 to 06/11/17	3ª	134	Culex (Melanoconion) sp.	0	1	0	1	bamboo internode	forest edge	S01º48´36.3´´	W060º20´40.1´´
03 to 06/11/17	4ª	134	Culex (Melanoconion) sp.	1	1	0	2	bamboo internode	forest edge	S01º48´36.3´´	W060º20´40.1´´
03 to 06/11/17	1ª	135	Trichoprosopon digitatum	4	24	79	107	bamboo internode	forest	S01º48´34.4´´	W060º20´41.7´´
27 to 30/11/17	2ª	135	Sabethes tridentatus	3	0	15	18	bamboo internode	forest	S01º48´34.4´´	W060º20´41.7´´
27 to 30/11/17	2ª	135	Orthopodomyia fascipes	1	5	11	17	bamboo internode	forest	S01º48´34.4´´	W060º20´41.7´´
03 to 06/11/17	4ª	135	Culex (Melanoconion) sp.	11	4	0	15	bamboo internode	forest	S01º48´34.4´´	W060º20´41.7´´
03 to 06/11/17	4ª	136	Haemagogus janthinomys	2	1	0	3	bamboo internode	peridomicile	S01º48´15.5´´	W060º21´20.5´´
03 to 06/11/17	4ª	136	Culex (Melanoconion) sp.	1	2	0	3	bamboo internode	peridomicile	S01º48´15.5´´	W060º21´20.5´´
03 to 06/11/17	4ª	136	Limatus durhamii	1	1	0	2	bamboo internode	peridomicile	S01º48´15.5´´	W060º21´20.5´´
03 to 06/11/17	1ª	136	Trichoprosopon digitatum	1	0	44	45	bamboo internode	peridomicile	S01º48´15.5´´	W060º21´20.5´´
27 to 30/11/17	2ª	136	Sabethes glaucodaemon	1	0	0	1	bamboo internode	peridomicile	S01º48´15.5´´	W060º21´20.5´´
03 to 06/11/17	3ª	136	Toxorhynchites haemorrhoidalis	0	0	1	1	bamboo internode	peridomicile	S01º48´15.5´´	W060º21´20.5´´
03 to 06/11/17	4ª	136	Toxorhynchites haemorrhoidalis	0	0	1	1	bamboo internode	peridomicile	S01º48´15.5´´	W060º21´20.5´´
03 to 06/11/17	1ª	137	no water in the trap					bamboo internode	forest edge	S01º48´14.3´´	W060º21´19.0´´
27 to 30/11/17	2ª	137	Trichoprosopon digitatum	0	2	0	2	bamboo internode	forest edge	S01º48´14.3´´	W060º21´19.0´´
03 to 06/11/17	4ª	137	Sabethes chloropterus	1	0	0	1	bamboo internode	forest edge	S01º48´14.3´´	W060º21´19.0´´
03 to 06/11/17	4ª	137	Sabethes tridentatus	5	6	0	11	bamboo internode	forest edge	S01º48´14.3´´	W060º21´19.0´´
03 to 06/11/17	4ª	137	Culex (Melanoconion) sp.	2	0	0	2	bamboo internode	forest edge	S01º48´14.3´´	W060º21´19.0´´
03 to 06/11/17	4ª	138	Sabethes albiprivus	1	0	0	1	bamboo internode	forest	S01°48´12.3´´	W060°21´18.6´´
03 to 06/11/17	1ª	138	negative	0	0	0	0	bamboo internode	forest	S01°48´12.3´´	W060°21´18.6´´
27 to 30/11/17	2ª	138	Culex (Melanoconion) sp.	3	1	0	4	bamboo internode	forest	S01°48´12.3´´	W060°21´18.6´´
03 to 06/11/17	4ª	139	Sabethes tridentatus	0	2	0	2	bamboo internode	peridomicile	S01°47´18.2´´	W060°21´32.4´´
03 to 06/11/17	1ª	139	negative	0	0	0	0	bamboo internode	peridomicile	S01°47´18.2´´	W060°21´32.4´´
03 to 06/11/17	3ª	139	Sabethes tridentatus	1	3	0	4	bamboo internode	peridomicile	S01°47´18.2´´	W060°21´32.4´´
03 to 06/11/17	1ª	140	no water in the trap					bamboo internode	forest edge	S01°47´17.9´´	W060°21´32.7´´
03 to 06/11/17	3ª	140	Haemagogus janthinomys	1	0	0	1	bamboo internode	forest edge	S01°47´17.9´´	W060°21´32.7´´
03 to 06/11/17	3ª	140	Sabethes tridentatus	0	1	0	1	bamboo internode	forest edge	S01°47´17.9´´	W060°21´32.7´´
03 to 06/11/17	3ª	140	Sabethes albiprivus	1	2	0	3	bamboo internode	forest edge	S01°47´17.9´´	W060°21´32.7´´
03 to 06/11/17	4ª	140	negative	0	0	0	0	bamboo internode	forest edge	S01°47´17.9´´	W060°21´32.7´´
03 to 06/11/17	4ª	141	Sabethes albiprivus	0	3	0	3	bamboo internode	forest	S01°47´22.7´´	W060°21´33.8´´
03 to 06/11/17	1ª	141	Culex (Melanoconion) sp.	1	0	0	1	bamboo internode	forest	S01°47´22.7´´	W060°21´33.8´´
27 to 30/11/17	2ª	141	Culex (Melanoconion) sp.	14	6	0	20	bamboo internode	forest	S01°47´22.7´´	W060°21´33.8´´
03 to 06/11/17	4ª	142	Sabethes chloropterus	3	1	0	4	bamboo internode	peridomicile	S01°47´17.2´´	W060°21´52.8´´
03 to 06/11/17	1ª	142	negative	0	0	0	0	bamboo internode	peridomicile	S01°47´17.2´´	W060°21´52.8´´
27 to 30/11/17	2ª	142	Limatus durhamii	35	18	50	103	bamboo internode	peridomicile	S01°47´17.2´´	W060°21´52.8´´
03 to 06/11/17	4ª	142	Sabethes tridentatus	4	2	0	6	bamboo internode	peridomicile	S01°47´17.2´´	W060°21´52.8´´
03 to 06/11/17	4ª	142	Culex (Melanoconion) sp.	1	0	0	1	bamboo internode	peridomicile	S01°47´17.2´´	W060°21´52.8´´
03 to 06/11/17	1ª	143	Limatus durhamii	1	0	0	1	bamboo internode	forest edge	S01°47´12.7´´	W060°21´52.6´´
03 to 06/11/17	1ª	143	Sabethes tridentatus	1	0	0	1	bamboo internode	forest edge	S01°47´12.7´´	W060°21´52.6´´
27 to 30/11/17	2ª	143	Trichoprosopon digitatum	8	11	0	19	bamboo internode	forest edge	S01°47´12.7´´	W060°21´52.6´´
03 to 06/11/17	3ª	143	Sabethes tridentatus	2	4	0	6	bamboo internode	forest edge	S01°47´12.7´´	W060°21´52.6´´
03 to 06/11/17	4ª	143	Sabethes albiprivus	1	0	0	1	bamboo internode	forest edge	S01°47´12.7´´	W060°21´52.6´´
03 to 06/11/17	3ª	143	Sabethes albiprivus	0	1	0	1	bamboo internode	forest edge	S01°47´12.7´´	W060°21´52.6´´
03 to 06/11/17	4ª	143	Sabethes tridentatus	0	1	0	2	bamboo internode	forest edge	S01°47´12.7´´	W060°21´52.6´´
03 to 06/11/17	1ª	144	negative	0	0	0	0	bamboo internode	forest	S01°47´09.4´´	W060°21´52.2´´
03 to 06/11/17	1ª	145	Sabethes tridentatus	5	1	0	6	bamboo internode	peridomicile	S01°46´36.6´´	W060°19´22.8´´
03 to 06/11/17	1ª	145	Trichoprosopon digitatum	1	2	0	3	bamboo internode	peridomicile	S01°46´36.6´´	W060°19´22.8´´
27 to 30/11/17	2ª	145	Trichoprosopon digitatum	0	1	0	1	bamboo internode	peridomicile	S01°46´36.6´´	W060°19´22.8´´
27 to 30/11/17	2ª	145	Sabethes tridentatus	1	11	0	11	bamboo internode	peridomicile	S01°46´36.6´´	W060°19´22.8´´
03 to 06/11/17	1ª	146	Culex (Melanoconion) sp.	4	0	0	4	bamboo internode	forest edge	S01°46´34.2´´	W060°19´23.6´´
27 to 30/11/17	2ª	146	Limatus durhamii	1	1	0	2	bamboo internode	forest edge	S01°46´34.2´´	W060°19´23.6´´
03 to 06/11/17	3ª	146	Sabethes tridentatus	2	1	0	3	bamboo internode	forest edge	S01°46´34.2´´	W060°19´23.6´´
03 to 06/11/17	4ª	146	Sabethes tridentatus	4	1	0	4	bamboo internode	forest edge	S01°46´34.2´´	W060°19´23.6´´
03 to 06/11/17	1ª	147	negative	0	0	0	0	bamboo internode	forest	S01°46´32.9´´	W060°19´24.2´´
27 to 30/11/17	2ª	147	Sabethes tridentatus	7	2	0	9	bamboo internode	forest	S01°46´32.9´´	W060°19´24.2´´
03 to 06/11/17	3ª	147	Limatus durhamii	3	0	0	3	bamboo internode	forest	S01°46´32.9´´	W060°19´24.2´´
03 to 06/11/17	1ª	148	Limatus durhamii	1	0	0	1	bamboo internode	peridomicile	S01°47´06.5´´	W060°19´15.5´´
27 to 30/11/17	2ª	148	Sabethes tridentatus	6	0	0	5	bamboo internode	peridomicile	S01°47´06.5´´	W060°19´15.5´´
27 to 30/11/17	2ª	148	Sabethes tridentatus	1	0	0	1	bamboo internode	peridomicile	S01°47´06.5´´	W060°19´15.5´´
03 to 06/11/17	3ª	148	Sabethes chloropterus	2	1	0	3	bamboo internode	peridomicile	S01°47´06.5´´	W060°19´15.5´´
03 to 06/11/17	1ª	149	Trichoprosopon digitatum	0	1	87	88	bamboo internode	forest edge	S01°47´07.4´´	W060°19´14.8´´
27 to 30/11/17	2ª	149	Trichoprosopon digitatum	2	0	0	2	bamboo internode	forest edge	S01°47´07.4´´	W060°19´14.8´´
03 to 06/11/17	3ª	149	Sabethes chloropterus	2	0	0	2	bamboo internode	forest edge	S01°47´07.4´´	W060°19´14.8´´
03 to 06/11/17	4ª	149	negative	0	0	0	0	bamboo internode	forest edge	S01°47´07.4´´	W060°19´14.8´´
03 to 06/11/17	1ª	150	Trichoprosopon digitatum	1	2	0	3	bamboo internode	forest	S01°47´08.9´´	W060°19´13.4´´
27 to 30/11/17	2ª	150	Trichoprosopon digitatum	3	12	28	43	bamboo internode	forest	S01°47´08.9´´	W060°19´13.4´´
03 to 06/11/17	4ª	150	Culex (Melanoconion) sp.	0	4	0	4	bamboo internode	forest	S01°47´08.9´´	W060°19´13.4´´
03 to 06/11/17	4ª	151	Sabethes tridentatus	1	0	0	1	bamboo internode	peridomicile	S01°48´16.3´´	W060°19´06.5´´
03 to 06/11/17	1ª	151	Trichoprosopon digitatum	0	0	40	40	bamboo internode	peridomicile	S01°48´16.3´´	W060°19´06.5´´
27 to 30/11/17	2ª	151	Trichoprosopon digitatum	2	4	0	6	bamboo internode	peridomicile	S01°48´16.3´´	W060°19´06.5´´
03 to 06/11/17	1ª	152	Trichoprosopon digitatum	0	0	48	48	bamboo internode	forest edge	S01°48´16.5´´	W060°19´09.0´´
27 to 30/11/17	2ª	152	Culex urichii	0	2	0	2	bamboo internode	forest edge	S01°48´16.5´´	W060°19´09.0´´
03 to 06/11/17	4ª	153	Sabethes albiprivus	0	1	0	1	bamboo internode	forest	S01°48´17.5´´	W060°19´09.6´´
03 to 06/11/17	1ª	153	Limatus durhamii	1	0	0	1	bamboo internode	forest	S01°48´17.5´´	W060°19´09.6´´
03 to 06/11/17	1ª	153	Trichoprosopon digitatum	1	2	0	3	bamboo internode	forest	S01°48´17.5´´	W060°19´09.6´´
27 to 30/11/17	2ª	153	Culex urichii	0	2	0	2	bamboo internode	forest	S01°48´17.5´´	W060°19´09.6´´
27 to 30/11/17	2ª	153	Sabethes tridentatus	6	8	0	14	bamboo internode	forest	S01°48´17.5´´	W060°19´09.6´´
03 to 06/11/17	3ª	153	Culex (Melanoconion) sp.	3	2	0	5	bamboo internode	forest	S01°48´17.5´´	W060°19´09.6´´
03 to 06/11/17	4ª	154	Aedes albopictus	35	31	0	61	bamboo internode	peridomicile	S01°48´31.9´´	W060°19´05.1´´
03 to 06/11/17	4ª	154	Wyeomyia aponoroma	5	1	0	6	bamboo internode	peridomicile	S01°48´31.9´´	W060°19´05.1´´
03 to 06/11/17	1ª	154	Trichoprosopon digitatum	6	1	15	22	bamboo internode	peridomicile	S01°48´31.9´´	W060°19´05.1´´
03 to 06/11/17	3ª	154	Aedes albopictus	1	2	0	3	bamboo internode	peridomicile	S01°48´31.9´´	W060°19´05.1´´
03 to 06/11/17	1ª	155	Trichoprosopon digitatum	0	1	117	118	bamboo internode	forest edge	S01°48´30.1´´	W060°19´01.5´´
27 to 30/11/17	2ª	155	Sabethes glaucodaemon	0	1	0	1	bamboo internode	forest edge	S01°48´30.1´´	W060°19´01.5´´
27 to 30/11/17	2ª	155	Culex (Melanoconion) sp.	5	5	0	10	bamboo internode	forest edge	S01°48´30.1´´	W060°19´01.5´´
27 to 30/11/17	2ª	155	Culex nigripalpus	15	9	0	24	bamboo internode	forest edge	S01°48´30.1´´	W060°19´01.5´´
27 to 30/11/17	2ª	155	Trichoprosopon digitatum	4	0	0	4	bamboo internode	forest edge	S01°48´30.1´´	W060°19´01.5´´
03 to 06/11/17	1ª	156	Trichoprosopon digitatum	13	13	0	26	bamboo internode	forest	S01°48´29.5´´	W060°18´57.2´´
27 to 30/11/17	2ª	156	Trichoprosopon digitatum	1	15	11	27	bamboo internode	forest	S01°48´29.5´´	W060°18´57.2´´
03 to 06/11/17	4ª	157	Aedes albopictus	1	0	0	6	bamboo internode	peridomicile	S01°48´51.5´´	W060°19´06.5´´
03 to 06/11/17	1ª	157	Culex (Melanoconion) sp.	1	8	0	9	bamboo internode	peridomicile	S01°48´51.5´´	W060°19´06.5´´
03 to 06/11/17	1ª	157	Culex nigripalpus	2	4	0	6	bamboo internode	peridomicile	S01°48´51.5´´	W060°19´06.5´´
27 to 30/11/17	2ª	157	Limatus durhamii	1	0	0	1	bamboo internode	peridomicile	S01°48´51.5´´	W060°19´06.5´´
27 to 30/11/17	2ª	157	Culex urichii	6	7	56	69	bamboo internode	peridomicile	S01°48´51.5´´	W060°19´06.5´´
03 to 06/11/17	1ª	158	Trichoprosopon digitatum	1	2	0	8	bamboo internode	forest edge	S01°48´52.7´´	W060°19´08.3´´
27 to 30/11/17	2ª	158	Sabethes tridentatus	3	4	0	7	bamboo internode	forest edge	S01°48´52.7´´	W060°19´08.3´´
03 to 06/11/17	3ª	158	Trichoprosopon digitatum	0	5	39	39	bamboo internode	forest edge	S01°48´52.7´´	W060°19´08.3´´
03 to 06/11/17	4ª	159	Sabethes chloropterus	1	1	0	2	bamboo internode	forest	S01°48´52.3´´	W060°19´10.3´´
03 to 06/11/17	4ª	159	Culex (Melanoconion) sp.	2	0	0	2	bamboo internode	forest	S01°48´52.3´´	W060°19´10.3´´
03 to 06/11/17	1ª	159	Trichoprosopon digitatum	16	4	9	29	bamboo internode	forest	S01°48´52.3´´	W060°19´10.3´´
27 to 30/11/17	2ª	159	Sabethes amazonicus	1	0	0	1	bamboo internode	forest	S01°48´52.3´´	W060°19´10.3´´
27 to 30/11/17	2ª	159	Trichoprosopon digitatum	5	0	0	5	bamboo internode	forest	S01°48´52.3´´	W060°19´10.3´´
03 to 06/11/17	4ª	160	Sabethes tridentatus	2	0	0	2	bamboo internode	peridomicile	S01°49´01.1´´	W060°19´09.6´´
03 to 06/11/17	1ª	160	Trichoprosopon digitatum	0	0	14	14	bamboo internode	peridomicile	S01°49´01.1´´	W060°19´09.6´´
27 to 30/11/17	2ª	160	Sabethes glaucodaemon	3	0	0	3	bamboo internode	peridomicile	S01°49´01.1´´	W060°19´09.6´´
03 to 06/11/17	4ª	161	Sabethes chloropterus	3	1		4	bamboo internode	forest edge	S01°49´00.6´´	W060°19´10.7´´
03 to 06/11/17	1ª	161	negative	0	0	0	0	bamboo internode	forest edge	S01°49´00.6´´	W060°19´10.7´´
27 to 30/11/17	2ª	161	Sabethes glaucodaemon	0	1	0	1	bamboo internode	forest edge	S01°49´00.6´´	W060°19´10.7´´
03 to 06/11/17	1ª	162	no water in the trap					bamboo internode	forest	S01°49´01.4´´	W060°19´13.8´´
27 to 30/11/17	2ª	162	Sabethes glaucodaemon	1	0	0	1	bamboo internode	forest	S01°49´01.4´´	W060°19´13.8´´
27 to 30/11/17	2ª	162	Sabethes albiprivus	1	0	0	1	bamboo internode	forest	S01°49´01.4´´	W060°19´13.8´´
